# Supplementary material for: Structural basis for the inhibition of IAPP fibril formation by the co-chaperonin prefoldin
Source: Nat Commun. 2022 May 2;13:2363. doi: 10.1038/s41467-022-30042-y (PMC9061850; doi:10.1038/s41467-022-30042-y)
Supplement: Supplementary file 4 — Source Data [file 41467_2022_30042_MOESM4_ESM.xlsx]

## Sheet: Fig. 1a, S1a - ThT IAPP-PhPFD
DE NOVO																																										SECONDARY NUCLEATION
red = outlier
Well		B01	B02	B03	B04	B05	B06	B07	C01	C02	C03	C04	C05	C06	C07	D01	D02	D03	D04	D05	D06	D07	E01	E02	E03	E04	E05	E06	F01	F02	F03	F04	F05	F06	G01	G02	G03	G04	G05	G06		Well		B02	B03	B04	B05	B06	B07
Content	Time [s]	Blank B	Sample X1	Sample X3	Sample X5	Sample X7	Sample X9	Sample X11	Blank B	Sample X1	Sample X3	Sample X5	Sample X7	Sample X9	Sample X11	Blank B	Sample X1	Sample X3	Sample X5	Sample X7	Sample X9	Sample X11	Blank B	Sample X2	Sample X4	Sample X6	Sample X8	Sample X10	Blank B	Sample X2	Sample X4	Sample X6	Sample X8	Sample X10	Blank B	Sample X2	Sample X4	Sample X6	Sample X8	Sample X10		Content	Time [s]	Sample X1	Sample X3	Sample X5	Sample X7	Sample X9	Sample X11
Raw Data (448-10/482-10 2)	0	276	494	470	461	473	449	470	267	533	466	472	485	494	481	280	530	473	466	467	460	476	268	472	620	541	458	459	272	481	483	466	511	455	277	556	476	497	464	443		Blank corrected based on Raw Data (448-10/482-10 2)	0	999	2860	214	216	108	694
Raw Data (448-10/482-10 2)	180	269	483	458	462	463	439	458	270	546	470	470	477	479	468	264	507	474	451	466	455	481	265	476	605	517	457	445	272	462	452	453	486	432	263	516	448	495	471	444		Blank corrected based on Raw Data (448-10/482-10 2)	180	1046	2985	225	201	125	714
Raw Data (448-10/482-10 2)	360	262	479	452	440	458	437	457	264	541	444	456	470	488	476	270	509	474	454	456	430	460	270	462	604	494	445	444	280	472	454	442	481	440	269	526	476	478	439	423		Blank corrected based on Raw Data (448-10/482-10 2)	360	1113	3088	203	179	85	681
Raw Data (448-10/482-10 2)	540	264	468	445	448	449	428	457	260	539	442	454	475	473	466	264	484	457	462	443	423	456	269	453	610	517	438	436	254	465	453	438	472	444	269	520	441	479	461	433		Blank corrected based on Raw Data (448-10/482-10 2)	540	1196	3216	207	203	90	750
Raw Data (448-10/482-10 2)	720	259	474	441	431	446	429	454	268	542	461	462	471	482	457	269	485	453	445	450	431	457	274	455	634	495	437	441	268	458	452	429	479	420	266	523	445	498	445	425		Blank corrected based on Raw Data (448-10/482-10 2)	720	1204	3272	229	210	88	731
Raw Data (448-10/482-10 2)	900	264	457	445	437	457	426	435	270	535	445	451	473	450	459	273	515	454	455	458	429	443	275	465	627	478	435	429	263	463	445	447	472	424	265	500	442	490	444	438		Blank corrected based on Raw Data (448-10/482-10 2)	900	1233	3345	195	192	60	773
Raw Data (448-10/482-10 2)	1080	268	465	449	427	453	423	446	274	535	458	442	465	468	468	277	487	452	447	444	432	446	271	453	626	484	432	436	271	458	451	443	469	416	260	510	432	491	463	413		Blank corrected based on Raw Data (448-10/482-10 2)	1080	1273	3439	230	202	85	803
Raw Data (448-10/482-10 2)	1260	268	455	441	438	450	420	452	267	536	437	449	463	450	456	276	491	465	456	449	423	460	265	461	623	494	440	441	262	449	455	439	467	425	268	514	457	489	450	422		Blank corrected based on Raw Data (448-10/482-10 2)	1260	1297	3516	230	201	97	844
Raw Data (448-10/482-10 2)	1440	260	453	450	431	441	416	443	264	517	448	447	456	460	470	277	491	441	446	441	412	455	272	462	625	486	442	432	262	452	450	436	488	425	270	508	447	481	448	416		Blank corrected based on Raw Data (448-10/482-10 2)	1440	1300	3587	252	189	86	817
Raw Data (448-10/482-10 2)	1620	259	460	431	435	429	422	443	265	528	426	456	467	454	455	272	477	438	457	440	422	440	274	458	621	477	444	432	267	457	439	437	471	435	272	502	439	488	452	424		Blank corrected based on Raw Data (448-10/482-10 2)	1620	1309	3682	249	197	109	852
Raw Data (448-10/482-10 2)	1800	269	471	440	439	438	432	439	269	532	427	458	461	460	458	258	498	459	424	434	427	450	266	457	628	490	430	423	273	441	441	439	466	440	269	503	437	470	444	419		Blank corrected based on Raw Data (448-10/482-10 2)	1800	1340	3737	225	183	94	870
Raw Data (448-10/482-10 2)	1980	261	455	436	427	440	424	433	273	522	440	449	464	457	460	280	496	440	439	430	410	446	278	464	630	488	435	443	257	444	437	455	470	427	265	499	438	485	438	419		Blank corrected based on Raw Data (448-10/482-10 2)	1980	1382	3798	247	215	120	856
Raw Data (448-10/482-10 2)	2160	261	466	441	430	435	429	436	267	519	437	448	461	455	465	268	474	436	439	450	421	436	270	476	642	494	440	434	270	447	434	439	480	431	271	493	436	479	450	434		Blank corrected based on Raw Data (448-10/482-10 2)	2160	1438	3851	259	214	110	866
Raw Data (448-10/482-10 2)	2340	264	451	428	424	433	422	433	269	531	422	460	447	460	455	261	477	436	436	444	413	443	266	456	617	482	434	433	266	442	450	436	476	428	255	479	437	482	442	415		Blank corrected based on Raw Data (448-10/482-10 2)	2340	1427	3876	249	199	111	846
Raw Data (448-10/482-10 2)	2520	260	454	430	422	435	419	445	257	526	427	458	463	452	447	266	477	443	437	446	433	461	266	463	642	477	428	428	267	448	444	433	469	433	273	489	451	503	435	434		Blank corrected based on Raw Data (448-10/482-10 2)	2520	1449	3891	242	211	116	846
Raw Data (448-10/482-10 2)	2700	258	462	445	432	439	422	443	268	514	429	448	458	466	459	259	474	441	429	446	420	444	269	456	627	475	438	424	263	452	447	431	448	433	267	492	443	488	442	411		Blank corrected based on Raw Data (448-10/482-10 2)	2700	1484	3974	250	211	114	856
Raw Data (448-10/482-10 2)	2880	255	455	433	434	445	420	424	259	533	437	446	454	453	462	269	495	442	441	426	432	438	262	470	616	486	435	430	264	437	442	434	467	419	275	514	422	469	433	418		Blank corrected based on Raw Data (448-10/482-10 2)	2880	1472	4044	246	189	131	866
Raw Data (448-10/482-10 2)	3060	264	445	435	429	444	429	438	272	526	437	447	445	465	462	264	489	445	449	440	418	447	272	454	625	478	440	430	263	456	453	426	471	427	265	496	436	494	436	431		Blank corrected based on Raw Data (448-10/482-10 2)	3060	1536	4131	263	212	151	876
Raw Data (448-10/482-10 2)	3240	253	463	445	433	440	417	445	261	536	432	439	472	470	449	267	467	432	439	440	413	441	264	447	624	468	424	424	260	454	442	433	478	422	258	471	446	487	451	418		Blank corrected based on Raw Data (448-10/482-10 2)	3240	1559	4074	284	190	160	897
Raw Data (448-10/482-10 2)	3420	256	463	430	437	436	432	445	261	517	434	461	466	440	449	261	464	438	451	450	421	444	265	455	608	488	438	425	264	451	438	436	464	421	280	497	443	479	446	429		Blank corrected based on Raw Data (448-10/482-10 2)	3420	1595	4144	274	211	146	902
Raw Data (448-10/482-10 2)	3600	248	471	444	426	443	429	441	264	539	444	447	447	439	460	259	482	458	450	434	421	430	264	469	626	482	438	429	264	455	449	436	476	425	266	504	450	482	449	419		Blank corrected based on Raw Data (448-10/482-10 2)	3600	1638	4172	250	228	185	917
Raw Data (448-10/482-10 2)	3780	258	442	439	424	444	422	430	259	521	445	448	454	451	468	269	481	442	445	448	415	447	263	462	625	481	437	425	265	427	457	434	468	429	262	494	443	490	444	431		Blank corrected based on Raw Data (448-10/482-10 2)	3780	1737	4273	320	264	197	904
Raw Data (448-10/482-10 2)	3960	265	465	445	423	453	418	448	263	508	431	447	460	457	457	262	490	435	442	435	416	450	272	462	621	493	431	422	263	444	443	447	456	425	261	502	448	489	433	416		Blank corrected based on Raw Data (448-10/482-10 2)	3960	1765	4260	318	217	220	889
Raw Data (448-10/482-10 2)	4140	251	469	435	425	431	420	440	266	528	442	441	448	453	452	266	483	434	441	448	426	438	257	453	617	496	437	429	278	461	458	435	465	432	264	508	434	479	454	424		Blank corrected based on Raw Data (448-10/482-10 2)	4140	1942	4332	351	246	245	889
Raw Data (448-10/482-10 2)	4320	259	468	438	439	444	425	454	262	535	438	441	448	448	451	259	489	444	439	454	412	447	267	454	629	484	426	437	270	457	442	436	474	429	263	499	449	514	437	423		Blank corrected based on Raw Data (448-10/482-10 2)	4320	2184	4502	347	255	261	926
Raw Data (448-10/482-10 2)	4500	257	470	445	423	438	418	432	268	517	444	453	457	448	453	263	486	449	455	442	423	431	274	466	617	493	423	419	274	453	440	439	481	416	263	487	443	489	439	434		Blank corrected based on Raw Data (448-10/482-10 2)	4500	2754	4523	385	251	261	899
Raw Data (448-10/482-10 2)	4680	252	468	428	425	461	421	440	263	523	444	442	454	451	457	260	492	441	424	440	420	442	264	468	635	484	429	434	260	463	448	437	473	431	269	502	441	479	442	427		Blank corrected based on Raw Data (448-10/482-10 2)	4680	4243	4598	406	291	330	934
Raw Data (448-10/482-10 2)	4860	258	479	439	434	434	424	435	262	529	434	438	456	469	445	272	500	448	446	431	408	452	273	465	615	479	433	435	260	455	448	423	451	418	270	505	461	491	443	411		Blank corrected based on Raw Data (448-10/482-10 2)	4860	7925	4741	453	292	335	933
Raw Data (448-10/482-10 2)	5040	260	470	418	430	435	429	424	270	519	425	456	457	458	465	268	512	451	444	446	413	433	264	464	630	478	424	436	274	463	441	432	459	412	265	498	442	504	444	418		Blank corrected based on Raw Data (448-10/482-10 2)	5040	12361	4803	520	326	394	948
Raw Data (448-10/482-10 2)	5220	260	481	441	448	447	414	445	252	512	435	447	464	466	462	267	521	447	431	440	421	441	270	461	645	506	438	419	276	459	454	431	464	424	270	495	440	494	449	418		Blank corrected based on Raw Data (448-10/482-10 2)	5220	20852	5031	548	361	451	948
Raw Data (448-10/482-10 2)	5400	271	480	447	430	452	424	435	265	529	431	439	449	452	458	264	525	454	438	429	419	448	265	474	631	508	434	421	265	476	454	429	453	422	259	519	432	502	454	425		Blank corrected based on Raw Data (448-10/482-10 2)	5400	30116	5241	556	360	464	963
Raw Data (448-10/482-10 2)	5580	261	477	428	444	444	410	445	271	526	426	446	459	460	443	258	547	440	440	440	418	453	266	472	635	498	421	442	269	478	445	445	459	407	259	511	450	486	444	420		Blank corrected based on Raw Data (448-10/482-10 2)	5580	38613	5675	656	416	524	982
Raw Data (448-10/482-10 2)	5760	250	492	433	454	441	426	442	255	529	441	430	469	459	452	260	570	437	448	438	418	455	265	480	669	509	437	416	270	487	453	424	462	426	270	521	449	505	447	428		Blank corrected based on Raw Data (448-10/482-10 2)	5760	49131	6960	697	453	544	969
Raw Data (448-10/482-10 2)	5940	262	514	430	448	461	416	436	258	545	433	461	465	444	445	279	571	444	450	438	434	440	261	486	672	511	434	440	258	510	462	426	466	416	267	553	462	525	439	421		Blank corrected based on Raw Data (448-10/482-10 2)	5940	61910	8959	763	501	619	1020
Raw Data (448-10/482-10 2)	6120	254	548	425	457	457	416	442	273	553	442	445	477	459	457	262	598	459	450	434	422	439	269	505	681	530	426	423	272	531	450	430	476	423	268	547	451	504	442	416		Blank corrected based on Raw Data (448-10/482-10 2)	6120	68118	11838	847	541	674	976
Raw Data (448-10/482-10 2)	6300	258	565	445	478	457	425	432	265	581	446	456	455	459	464	263	637	449	443	446	423	444	267	508	697	553	421	410	260	535	450	440	469	434	270	546	449	513	438	427		Blank corrected based on Raw Data (448-10/482-10 2)	6300	74646	17069	913	599	709	974
Raw Data (448-10/482-10 2)	6480	264	602	456	496	461	419	428	264	581	452	451	475	460	455	267	648	455	452	445	425	423	266	519	697	566	438	419	269	592	458	437	472	426	267	568	455	525	448	410		Blank corrected based on Raw Data (448-10/482-10 2)	6480	86613	20973	988	669	737	965
Raw Data (448-10/482-10 2)	6660	265	685	450	526	477	420	449	265	623	458	455	485	449	451	258	702	453	452	428	430	438	252	533	751	581	433	440	264	625	470	442	490	427	265	584	468	543	453	426		Blank corrected based on Raw Data (448-10/482-10 2)	6660	84893	27512	1084	742	830	1015
Raw Data (448-10/482-10 2)	6840	260	740	450	551	496	440	443	250	648	473	457	495	471	458	271	778	465	447	451	435	437	265	556	780	628	438	429	261	680	461	449	490	430	263	643	483	562	450	409		Blank corrected based on Raw Data (448-10/482-10 2)	6840	93559	33359	1173	852	838	1009
Raw Data (448-10/482-10 2)	7020	261	878	450	593	498	432	433	265	692	500	445	511	463	455	262	829	481	455	444	434	434	267	600	812	639	440	411	270	774	478	450	514	427	262	670	472	583	466	421		Blank corrected based on Raw Data (448-10/482-10 2)	7020	98958	40079	1309	927	933	1050
Raw Data (448-10/482-10 2)	7200	258	1032	460	631	523	435	439	273	766	496	470	544	460	460	280	905	485	468	430	436	451	266	657	873	685	434	430	267	884	486	475	523	429	265	722	494	610	483	425		Blank corrected based on Raw Data (448-10/482-10 2)	7200	103671	45503	1457	1013	1004	1043
Raw Data (448-10/482-10 2)	7380	269	1333	450	708	529	433	432	258	850	548	466	562	458	448	268	1031	528	481	444	449	439	257	713	962	740	457	422	268	1041	488	488	530	444	272	812	510	636	478	412		Blank corrected based on Raw Data (448-10/482-10 2)	7380	111590	50346	1551	1164	1074	1082
Raw Data (448-10/482-10 2)	7560	253	1817	470	786	564	436	435	265	982	591	475	614	464	449	276	1189	585	495	437	461	447	262	776	1016	789	452	422	265	1381	486	531	562	422	271	903	513	680	477	412		Blank corrected based on Raw Data (448-10/482-10 2)	7560	112069	56105	1727	1314	1178	1095
Raw Data (448-10/482-10 2)	7740	256	3287	472	896	594	439	430	263	1197	633	487	662	476	466	263	1426	606	508	436	453	434	271	906	1159	881	477	452	257	2149	519	556	569	411	270	1059	522	695	497	422		Blank corrected based on Raw Data (448-10/482-10 2)	7740	118751	62485	1921	1446	1249	1069
Raw Data (448-10/482-10 2)	7920	264	7334	500	1040	629	456	438	267	1525	729	525	709	499	451	271	1835	682	531	436	479	443	268	1080	1264	930	474	431	267	4145	522	625	614	421	265	1367	572	744	518	406		Blank corrected based on Raw Data (448-10/482-10 2)	7920	116073	66311	2082	1626	1444	1076
Raw Data (448-10/482-10 2)	8100	267	13539	500	1237	694	446	435	260	2214	824	540	772	481	459	269	2994	757	567	448	497	442	271	1275	1465	1031	488	446	272	8560	537	693	637	417	265	2120	594	783	511	422		Blank corrected based on Raw Data (448-10/482-10 2)	8100	122493	70529	2489	1947	1581	1101
Raw Data (448-10/482-10 2)	8280	265	20594	525	1395	736	465	434	267	4205	997	604	883	477	446	265	6214	891	596	456	513	441	268	1531	1840	1167	497	423	269	14940	568	804	692	419	270	4800	638	872	526	427		Blank corrected based on Raw Data (448-10/482-10 2)	8280	127260	73370	2835	2141	1739	1126
Raw Data (448-10/482-10 2)	8460	266	27179	579	1714	800	483	437	265	8543	1274	678	974	478	452	264	11291	1110	657	448	533	457	276	1882	2438	1284	542	429	261	21969	584	903	776	413	261	9497	673	936	531	415		Blank corrected based on Raw Data (448-10/482-10 2)	8460	126565	79052	3446	2451	1888	1144
Raw Data (448-10/482-10 2)	8640	272	32944	623	1943	899	502	443	261	14429	1797	774	1132	510	459	267	16949	1474	687	438	562	444	274	2469	3865	1443	545	432	266	28415	628	1087	827	428	269	15360	717	1014	541	416		Blank corrected based on Raw Data (448-10/482-10 2)	8640	126054	79644	4109	2785	2069	1117
Raw Data (448-10/482-10 2)	8820	257	37526	681	2344	1002	528	436	254	21169	3755	891	1283	508	448	264	23302	2691	769	454	570	444	253	3602	6160	1590	571	432	264	34028	681	1311	922	425	269	21568	785	1122	572	415		Blank corrected based on Raw Data (448-10/482-10 2)	8820	133135	81180	5607	3213	2300	1061
Raw Data (448-10/482-10 2)	9000	262	41775	763	2708	1123	527	437	261	27397	8808	992	1463	492	457	263	29315	6331	828	451	599	439	268	6558	9880	1770	595	428	259	39086	733	1536	1015	431	269	28119	857	1252	597	416		Blank corrected based on Raw Data (448-10/482-10 2)	9000	132229	85383	7023	3921	2486	1082
Raw Data (448-10/482-10 2)	9180	262	45118	879	3216	1261	543	438	267	33155	16173	1222	1663	525	454	263	35114	12797	909	432	636	438	271	12265	14217	1994	643	435	265	43862	823	1797	1144	415	273	33332	939	1413	622	417		Blank corrected based on Raw Data (448-10/482-10 2)	9180	133597	88944	8705	4413	2836	1147
Raw Data (448-10/482-10 2)	9360	258	47685	1023	3929	1404	580	442	274	37353	24162	1421	1805	534	455	265	39179	20560	1038	438	665	428	267	19239	18499	2193	666	422	261	47049	924	2191	1286	426	264	38011	1040	1569	653	401		Blank corrected based on Raw Data (448-10/482-10 2)	9360	132275	88133	10937	5278	3134	1110
Raw Data (448-10/482-10 2)	9540	259	50426	1268	4836	1562	599	436	258	42258	32036	1763	2045	527	451	272	43223	27813	1190	437	713	433	265	25716	22231	2482	752	418	259	49897	1095	2484	1445	410	265	41532	1140	1741	682	421		Blank corrected based on Raw Data (448-10/482-10 2)	9540	137036	89578	14999	6085	3433	1124
Raw Data (448-10/482-10 2)	9720	259	52216	1510	5846	1747	630	427	249	45855	38626	2080	2292	540	464	273	46498	34360	1339	442	738	445	263	31789	26114	2757	812	429	265	51045	1209	2707	1608	435	269	44412	1321	1908	735	420		Blank corrected based on Raw Data (448-10/482-10 2)	9720	139840	91013	17218	6921	3692	1134
Raw Data (448-10/482-10 2)	9900	263	53688	2006	7140	1925	660	434	266	48673	43786	2422	2479	552	453	271	48744	39664	1513	437	802	443	263	36768	29564	3105	883	435	255	52441	1479	3040	1776	422	262	46778	1531	2169	782	411		Blank corrected based on Raw Data (448-10/482-10 2)	9900	138631	92287	20517	8069	4151	1089
Raw Data (448-10/482-10 2)	10080	267	54804	3141	8492	2158	708	452	261	50638	48040	2869	2679	571	445	262	51030	44557	1830	436	849	437	263	40355	32230	3450	976	417	260	53862	1805	3397	1957	421	269	48353	1921	2456	820	412		Blank corrected based on Raw Data (448-10/482-10 2)	10080	143576	92918	23068	9472	4459	1086
Raw Data (448-10/482-10 2)	10260	258	55468	5864	9896	2290	778	424	278	52414	52130	3490	2934	597	454	261	53477	48417	2203	430	912	444	266	43962	34920	3921	1072	432	265	54746	2131	3570	2141	425	266	50228	2627	2846	880	424		Blank corrected based on Raw Data (448-10/482-10 2)	10260	139926	95874	26865	10367	4808	1106
Raw Data (448-10/482-10 2)	10440	268	56272	11731	11578	2557	831	437	265	53926	55368	4232	3225	617	456	268	54779	51859	2773	439	991	431	260	46530	37209	4554	1204	419	267	55024	2676	3812	2289	423	262	51211	3963	3301	959	419		Blank corrected based on Raw Data (448-10/482-10 2)	10440	143450	95179	29515	11957	5244	1120
Raw Data (448-10/482-10 2)	10620	256	56112	19088	12945	2755	861	431	255	54272	56387	4933	3400	620	445	266	56079	54972	3657	458	1044	442	265	48863	38690	5108	1335	433	263	56138	3618	4069	2512	422	267	51954	6093	3855	1064	427		Blank corrected based on Raw Data (448-10/482-10 2)	10620	140649	96253	32208	13486	5599	1134
Raw Data (448-10/482-10 2)	10800	259	56692	26441	14441	3050	936	440	257	55137	58594	5982	3691	641	452	255	57341	56547	4916	451	1099	443	278	49916	40009	5739	1445	430	260	56461	5072	4344	2699	422	265	52845	8936	4501	1126	414		Blank corrected based on Raw Data (448-10/482-10 2)	10800	144775	98633	34330	14361	5964	1100
Raw Data (448-10/482-10 2)	10980	265	57189	32594	15551	3284	1005	442	261	56349	59822	7246	3949	661	445	266	58045	58098	6400	455	1193	443	266	51925	41925	6613	1606	419	271	56225	6850	4462	2792	423	266	53536	11998	5215	1216	410		Blank corrected based on Raw Data (448-10/482-10 2)	10980	144388	100160	36753	15293	6361	1119
Raw Data (448-10/482-10 2)	11160	268	57383	37353	16901	3572	1074	436	258	56700	60931	8512	4240	694	453	257	58511	59347	8204	442	1256	446	267	52794	42697	7443	1752	436	265	56689	9281	4663	2975	436	265	53975	15415	5953	1313	417		Blank corrected based on Raw Data (448-10/482-10 2)	11160	144522	98836	38870	16576	6582	1146
Raw Data (448-10/482-10 2)	11340	263	57402	41372	17963	3799	1174	436	272	56757	60950	9574	4422	707	456	267	59079	60253	10128	449	1341	451	264	53116	43136	8133	1883	430	263	56616	11776	4780	3105	419	266	53674	18711	6704	1408	425		Blank corrected based on Raw Data (448-10/482-10 2)	11340	144900	95062	40875	17601	6660	1125
Raw Data (448-10/482-10 2)	11520	262	57613	44455	18928	4089	1263	449	272	57042	62163	11068	4672	746	473	255	59670	60818	12131	446	1365	439	263	53336	43485	8728	2013	435	271	56706	14482	4855	3226	437	268	54219	21753	7546	1485	412		Blank corrected based on Raw Data (448-10/482-10 2)	11520	141590	96840	43096	19164	6643	1134
Raw Data (448-10/482-10 2)	11700	267	57321	46829	19960	4406	1315	433	266	57748	62899	12467	4991	757	454	269	59773	61397	14418	427	1464	427	264	54697	45219	9926	2180	452	270	56393	17283	4986	3318	437	265	54278	25168	8477	1586	422		Blank corrected based on Raw Data (448-10/482-10 2)	11700	146141	99609	45426	20462	7001	1132
Raw Data (448-10/482-10 2)	11880	264	57403	48261	20592	4646	1417	430	263	57211	62444	13314	5141	802	458	269	59631	61279	16230	434	1511	436	275	54511	45099	10535	2302	432	272	56827	19640	5196	3507	431	268	54412	27749	9292	1714	414		Blank corrected based on Raw Data (448-10/482-10 2)	11880	144644	100066	46199	21500	6967	1130
Raw Data (448-10/482-10 2)	12060	264	57881	50247	21330	5048	1513	441	254	57769	63190	14559	5402	822	457	271	60781	62270	18079	452	1606	445	268	54720	45571	11244	2452	436	266	56748	21763	5227	3538	421	271	54766	29997	10079	1822	421		Blank corrected based on Raw Data (448-10/482-10 2)	12060	144589	102090	48716	21869	7334	1121
Raw Data (448-10/482-10 2)	12240	262	57108	50906	21725	5292	1591	441	260	57639	63415	15651	5624	856	459	253	60718	61887	19943	435	1657	427	266	55380	46337	12084	2613	434	272	55733	23475	5215	3611	426	267	54812	31954	10849	1930	415		Blank corrected based on Raw Data (448-10/482-10 2)	12240	141322	101677	49852	23528	7680	1110
Raw Data (448-10/482-10 2)	12420	265	57166	51516	22143	5646	1675	437	259	57036	62722	16191	5855	882	444	261	60492	61893	21330	459	1706	425	273	54773	45979	12496	2714	429	272	56130	25215	5361	3769	418	268	54198	33424	11494	2014	414		Blank corrected based on Raw Data (448-10/482-10 2)	12420	141412	100014	52046	24279	7905	1100
Raw Data (448-10/482-10 2)	12600	267	57238	52039	22878	5979	1778	437	265	57154	62802	16971	6195	913	461	259	61084	61968	22912	435	1776	439	256	54828	46000	13077	2802	430	270	56300	26646	5413	3860	431	265	54664	34982	12281	2146	429		Blank corrected based on Raw Data (448-10/482-10 2)	12600	142023	99494	53678	25194	8054	1137
Raw Data (448-10/482-10 2)	12780	264	56992	52103	22888	6337	1821	438	264	57517	63421	18057	6417	959	453	258	60806	62096	24303	447	1836	439	271	55212	46953	13889	2989	422	269	55755	27771	5371	3948	430	273	54534	36252	12912	2246	422		Blank corrected based on Raw Data (448-10/482-10 2)	12780	147789	99964	55303	26575	8090	1105
Raw Data (448-10/482-10 2)	12960	262	56907	52322	23528	6748	1881	430	254	57726	63416	18709	6749	974	466	264	60724	62112	25536	462	1935	439	263	55282	46801	14682	3165	423	264	55340	28866	5419	4036	437	271	54264	37429	13548	2377	407		Blank corrected based on Raw Data (448-10/482-10 2)	12960	146853	102256	54575	27262	8275	1124
Raw Data (448-10/482-10 2)	13140	264	57081	52783	23794	7154	1993	441	265	57078	62487	18827	6833	1029	453	281	60907	62301	26663	447	1962	446	273	54882	46591	14892	3216	433	257	55741	29872	5493	4154	429	268	54003	38143	14053	2467	412		Blank corrected based on Raw Data (448-10/482-10 2)	13140	144654	99594	57393	28333	8304	1127
Raw Data (448-10/482-10 2)	13320	260	56927	52887	24233	7700	2011	439	263	57175	62691	19431	7173	1061	463	263	61173	61863	28008	449	2030	451	264	54364	46212	15211	3335	440	268	55570	30752	5563	4242	429	267	53978	39249	14689	2628	422		Blank corrected based on Raw Data (448-10/482-10 2)	13320	145458	98665	58882	28585	8471	1121
Raw Data (448-10/482-10 2)	13500	258	56537	52576	24334	8048	2136	444	263	57235	63528	20155	7570	1084	457	272	60917	61332	28560	445	2086	443	272	54834	47326	16060	3491	427	263	54914	31013	5485	4238	440	263	54177	39839	15239	2715	423		Blank corrected based on Raw Data (448-10/482-10 2)	13500	147718	101614	56695	29453	8916	1133
Raw Data (448-10/482-10 2)	13680	254	56937	52405	24535	8403	2164	431	257	56831	62300	19985	7697	1108	445	263	60708	61628	29465	442	2142	438	268	54274	46845	16239	3503	424	273	55071	31725	5606	4375	422	274	53700	40558	15411	2787	419		Blank corrected based on Raw Data (448-10/482-10 2)	13680	146136	102299	57907	29860	9159	1123
Raw Data (448-10/482-10 2)	13860	265	56627	52599	24951	8835	2228	433	270	57074	62804	20496	7913	1156	453	264	60702	61513	29944	447	2209	440	258	54008	46737	16323	3595	419	262	54832	32059	5546	4322	434	264	53170	40964	15979	2914	411		Blank corrected based on Raw Data (448-10/482-10 2)	13860	149168	101264	58076	30010	9249	1163
Raw Data (448-10/482-10 2)	14040	258	56244	52516	24975	9186	2331	440	267	56860	63063	20856	8202	1202	454	271	60961	61300	30302	453	2238	435	274	54073	46857	17032	3692	447	255	53846	32324	5534	4383	429	266	53550	41450	16259	3045	419		Blank corrected based on Raw Data (448-10/482-10 2)	14040	147877	100496	59087	31137	9338	1136
Raw Data (448-10/482-10 2)	14220	268	56291	52299	25186	9565	2351	422	261	56362	61865	20714	8371	1233	439	270	60716	61435	31027	444	2286	442	273	53385	46468	17096	3778	435	266	54315	32797	5628	4541	431	264	53363	41313	16453	3124	417		Blank corrected based on Raw Data (448-10/482-10 2)	14220	148528	104096	59449	31223	9471	1153
Raw Data (448-10/482-10 2)	14400	263	56331	51753	25283	9974	2380	428	273	56181	61694	20986	8557	1270	452	258	61192	61429	31791	458	2347	450	268	53328	46256	17208	3826	437	273	53841	32946	5532	4566	432	261	53461	42254	17026	3227	417		Blank corrected based on Raw Data (448-10/482-10 2)	14400	139549	102575	60921	31979	8913	1117
Raw Data (448-10/482-10 2)	14580	270	55864	51834	25381	10279	2473	432	261	56699	62257	21392	8981	1305	460	272	60764	60666	31795	446	2428	442	272	53560	46848	17751	3987	423	266	53051	32731	5588	4511	421	268	53697	43016	17399	3361	426		Blank corrected based on Raw Data (448-10/482-10 2)	14580	141466	103237	60116	32090	9441	1131
Raw Data (448-10/482-10 2)	14760	267	55750	51575	25371	10465	2529	432	259	56122	61483	21076	8892	1332	449	266	60497	60701	32240	458	2418	435	263	53015	46267	17707	4023	424	269	53271	33128	5576	4596	430	262	54055	43380	17916	3450	409		Blank corrected based on Raw Data (448-10/482-10 2)	14760	149909	99883	60956	32586	9348	1133
Raw Data (448-10/482-10 2)	14940	260	55863	51414	25630	10820	2594	439	261	56225	61886	21486	9087	1359	451	261	61226	61227	32857	445	2439	444	275	53146	46161	17716	3984	427	259	53379	33137	5605	4662	429	273	53404	42536	17553	3542	423		Blank corrected based on Raw Data (448-10/482-10 2)	14940	146630	102672	60782	33026	9866	1149
Raw Data (448-10/482-10 2)	15120	262	55941	51451	25651	11125	2653	440	266	56745	62124	21780	9373	1442	448	265	61019	60102	32734	438	2543	444	265	53517	46899	18353	4177	438	263	52701	33262	5591	4602	431	263	52766	42796	17826	3561	418		Blank corrected based on Raw Data (448-10/482-10 2)	15120	145672	101313	61275	33067	9753	1142
Raw Data (448-10/482-10 2)	15300	258	55562	51016	25560	11305	2642	447	265	56381	61618	21408	9392	1440	457	264	60692	60092	33006	453	2546	443	261	52859	46273	18324	4177	425	266	52984	33424	5633	4702	429	260	52978	43081	17830	3702	430		Blank corrected based on Raw Data (448-10/482-10 2)	15300	147358	100349	61987	33327	9765	1102
Raw Data (448-10/482-10 2)	15480	256	55644	50536	25510	11423	2730	425	269	55334	60964	21283	9434	1494	438	263	60271	60085	33074	456	2533	433	267	52793	46496	18277	4231	433	262	53603	33727	5636	4823	435	267	52319	42725	17905	3724	421		Blank corrected based on Raw Data (448-10/482-10 2)	15480	152650	101016	62701	34346	10017	1124
Raw Data (448-10/482-10 2)	15660	273	55680	50495	25509	11677	2786	446	258	56219	61245	21604	9654	1541	445	269	60759	60800	33536	445	2597	441	266	53145	46227	18351	4239	437	275	53319	33620	5630	4778	417	269	53001	42940	18054	3919	418		Blank corrected based on Raw Data (448-10/482-10 2)	15660	147658	103297	62536	34340	10181	1133
Raw Data (448-10/482-10 2)	15840	260	55520	50409	25527	11904	2819	436	263	55656	60610	21374	9795	1596	464	263	60820	60070	33843	444	2676	438	249	53140	46726	18396	4390	434	264	52435	33481	5538	4819	419	274	52560	43089	18115	4047	420		Blank corrected based on Raw Data (448-10/482-10 2)	15840	141326	100784	61449	34043	9995	1126
Raw Data (448-10/482-10 2)	16020	263	55180	49965	25717	12231	2952	436	259	55439	60466	21479	9888	1627	454	266	60951	60222	34050	439	2719	434	262	52551	46812	18793	4500	426	262	52152	33641	5637	4886	419	257	52679	43270	18373	4207	416		Blank corrected based on Raw Data (448-10/482-10 2)	16020	144658	103920	62351	34211	10192	1124
Raw Data (448-10/482-10 2)	16200	259	55222	50103	25731	12291	2926	441	263	55287	60500	21881	10146	1650	444	270	60971	59375	34064	461	2744	430	271	52689	46588	18718	4533	418	254	52373	33598	5663	4849	429	270	52746	43295	18468	4267	409		Blank corrected based on Raw Data (448-10/482-10 2)	16200	143431	101803	61731	34461	10221	1148
Raw Data (448-10/482-10 2)	16380	266	55157	49795	25690	12439	2950	435	272	55024	61148	21821	10170	1655	453	260	60836	59352	33896	448	2775	434	273	52203	46301	18677	4524	425	278	52747	33673	5717	4852	422	278	52442	43312	18570	4415	421		Blank corrected based on Raw Data (448-10/482-10 2)	16380	143172	101631	62880	34255	10404	1113
Raw Data (448-10/482-10 2)	16560	259	54875	49114	25582	12459	2982	423	265	55195	61355	21854	10270	1751	460	269	60977	59552	33892	453	2765	442	267	52565	46929	19132	4622	444	266	52592	33889	5708	4913	432	268	52178	43461	18510	4500	425		Blank corrected based on Raw Data (448-10/482-10 2)	16560	147598	103864	61229	34523	9944	1107
Raw Data (448-10/482-10 2)	16740	268	55150	49176	25746	12650	3055	428	257	54951	59550	21456	10166	1743	451	272	60873	59794	34407	463	2793	446	267	52377	46716	18880	4652	431	266	51662	33483	5585	4891	439	274	51972	43181	18489	4673	424		Blank corrected based on Raw Data (448-10/482-10 2)	16740	146490	102578	62216	35211	9975	1136
Raw Data (448-10/482-10 2)	16920	261	54207	48837	25587	12734	3015	447	264	54958	60543	21718	10448	1794	456	265	61471	59477	34259	455	2809	430	276	51908	46724	18923	4717	430	259	51924	33517	5630	4906	435	273	51534	43234	18623	4838	423		Blank corrected based on Raw Data (448-10/482-10 2)	16920	141148	102352	61191	35113	10217	1159
Raw Data (448-10/482-10 2)	17100	261	54118	48783	25467	12882	3038	440	258	55095	60641	22024	10548	1850	472	272	61068	58876	34333	466	2888	434	270	51633	46201	19112	4801	429	266	52189	33600	5728	4974	424	263	51256	43077	18521	5004	408		Blank corrected based on Raw Data (448-10/482-10 2)	17100	146326	104713	62409	34868	10149	1116
Raw Data (448-10/482-10 2)	17280	259	53421	48699	25466	13070	3097	435	262	54803	60350	21923	10633	1899	465	261	61108	58909	34239	460	2925	444	266	51017	46127	18918	4848	441	264	52192	33487	5694	4977	435	260	51643	42928	18700	5119	416		Blank corrected based on Raw Data (448-10/482-10 2)	17280	146330	104794	62605	34905	10036	1161
Raw Data (448-10/482-10 2)	17460	261	54194	48659	25649	13258	3175	434	267	55352	60489	22041	10863	1941	460	273	60720	58277	34309	456	2965	436	259	51007	45685	18864	4849	444	265	52040	33284	5641	4998	421	270	51653	42783	18685	5210	410		Blank corrected based on Raw Data (448-10/482-10 2)	17460	143545	102295	61832	35146	10125	1178
Raw Data (448-10/482-10 2)	17640	268	53975	48390	25535	13250	3138	443	265	54371	59262	21494	10721	1934	452	263	60885	58766	34607	453	2998	455	258	51843	46604	19290	4992	433	268	51444	33131	5632	4954	432	261	51659	42914	18654	5409	416		Blank corrected based on Raw Data (448-10/482-10 2)	17640	149878	101723	62187	35533	10038	1112
Raw Data (448-10/482-10 2)	17820	259	53890	48044	25614	13346	3198	448	260	54481	59850	21649	10879	1999	452	264	61092	58329	34715	458	3032	439	269	51425	46334	19301	4996	423	272	51270	33119	5649	4936	429	267	51269	42884	18711	5481	413		Blank corrected based on Raw Data (448-10/482-10 2)	17820	145076	103822	60523	35222	10741	1179
Raw Data (448-10/482-10 2)	18000	261	53730	47859	25486	13442	3212	429	261	54639	59501	21857	10936	2043	455	268	60634	58018	34521	457	3030	431	263	51644	46235	19182	4987	429	268	50882	33153	5628	4951	426	262	51308	43086	18789	5542	409		Blank corrected based on Raw Data (448-10/482-10 2)	18000	142536	104112	61227	35426	10316	1177
Raw Data (448-10/482-10 2)	18180	268	52868	47516	25638	13604	3279	438	257	53995	59975	22000	11152	2095	441	265	61070	58238	34604	451	3057	431	257	51275	46365	19133	5059	440	268	50471	33021	5694	5027	424	257	51226	42820	18801	5690	413		Blank corrected based on Raw Data (448-10/482-10 2)	18180	149094	102551	62640	35265	10228	1206
Raw Data (448-10/482-10 2)	18360	270	53340	47180	25627	13650	3222	434	256	54174	59661	22016	11133	2137	455	266	60962	57997	34559	463	3103	440	258	50637	45935	19072	5014	437	265	50754	32947	5714	4963	428	262	50911	42668	18683	5682	409		Blank corrected based on Raw Data (448-10/482-10 2)	18360	147149	102064	62390	35705	10016	1218
Raw Data (448-10/482-10 2)	18540	261	52996	47603	25837	13836	3298	434	263	54716	59803	22009	11305	2166	444	264	61207	57845	34777	460	3095	439	271	50458	45852	19060	5068	431	277	50945	33006	5665	5013	427	262	51000	42497	18791	5826	424		Blank corrected based on Raw Data (448-10/482-10 2)	18540	148491	101495	62950	35659	10001	1197
Raw Data (448-10/482-10 2)	18720	261	53366	47074	25525	13799	3244	435	266	53935	58605	21650	11029	2159	437	265	60903	57718	34769	439	3179	436	259	50692	46541	19101	5034	429	278	50334	32953	5632	4964	437	262	50353	42712	18721	5885	422		Blank corrected based on Raw Data (448-10/482-10 2)	18720	147108	101956	62348	35587	10173	1214
Raw Data (448-10/482-10 2)	18900	258	53088	47121	25625	13761	3324	440	260	53745	59036	21733	11054	2224	450	269	61104	57453	34758	452	3220	439	266	50615	46550	19253	5136	444	252	49830	32398	5584	4972	435	272	51050	42798	18681	5908	421		Blank corrected based on Raw Data (448-10/482-10 2)	18900	146595	104035	64265	36146	10342	1210
Raw Data (448-10/482-10 2)	19080	257	52951	46659	25337	13737	3329	445	260	54192	58967	21626	11183	2251	455	263	61384	56951	34893	448	3302	449	269	51271	46515	19408	5271	436	269	50401	33090	5651	5061	429	264	50945	42972	18886	6065	418		Blank corrected based on Raw Data (448-10/482-10 2)	19080	146471	102902	64705	35950	10162	1224
Raw Data (448-10/482-10 2)	19260	261	52949	46895	25451	13829	3321	447	263	53226	57902	21260	11170	2258	458	268	60927	56809	35140	471	3296	456	266	50248	45693	19036	5088	428	269	50369	32528	5579	5013	431	271	50587	42725	18771	5994	416		Blank corrected based on Raw Data (448-10/482-10 2)	19260	146224	104589	63401	35903	10167	1201
Raw Data (448-10/482-10 2)	19440	255	52662	46059	25054	13802	3286	439	251	54181	59135	21648	11289	2305	452	271	60835	57028	34652	446	3273	433	268	50472	45956	19029	5051	443	262	49505	32668	5623	4988	441	270	50432	42843	18997	6103	418		Blank corrected based on Raw Data (448-10/482-10 2)	19440	148844	102300	62726	36016	10441	1200
Raw Data (448-10/482-10 2)	19620	260	52567	46578	25424	13919	3355	436	262	53634	57915	21435	11226	2303	450	269	61168	56837	34777	463	3325	424	272	50231	46052	19125	5148	431	272	49577	32230	5574	5029	435	266	50558	42726	18874	6146	433		Blank corrected based on Raw Data (448-10/482-10 2)	19620	146104	103046	61945	36379	10286	1130
Raw Data (448-10/482-10 2)	19800	254	53042	46358	25563	13940	3374	443	261	54071	58966	21735	11340	2349	434	263	61347	57102	34745	449	3327	452	264	49436	45447	18980	5106	425	270	50387	32377	5707	5088	429	275	50446	42655	18894	6214	427		Blank corrected based on Raw Data (448-10/482-10 2)	19800	146753	103008	62993	36169	10322	1174
Raw Data (448-10/482-10 2)	19980	264	52324	45857	25414	13959	3373	447	259	53328	57888	21740	11270	2450	442	276	60494	56915	34219	452	3428	433	265	50244	45855	19076	5186	438	272	49511	32690	5710	5125	434	274	50779	42836	18788	6162	413		Blank corrected based on Raw Data (448-10/482-10 2)	19980	142933	103550	63100	36483	10237	1167
Raw Data (448-10/482-10 2)	20160	258	52186	45858	25196	13899	3338	440	265	53668	58369	21454	11292	2368	444	253	61133	56713	34510	463	3396	444	260	49277	45090	18709	5130	435	273	49651	32199	5650	5069	422	259	49889	42869	18919	6187	426		Blank corrected based on Raw Data (448-10/482-10 2)	20160	140206	102417	63564	36114	10998	1187
Raw Data (448-10/482-10 2)	20340	268	52205	46121	25576	14112	3415	446	267	53436	58643	21768	11439	2475	451	258	62196	57142	35347	472	3588	446	271	50402	46729	19322	5436	428	268	48436	32094	5579	4982	410	256	50984	43361	19212	6314	416		Blank corrected based on Raw Data (448-10/482-10 2)	20340	146993	103257	61927	36512	10682	1197
Raw Data (448-10/482-10 2)	20520	254	52320	46052	25515	14142	3440	439	266	53550	58167	21836	11473	2495	448	271	61045	56366	34668	460	3580	436	267	49446	45132	19010	5239	415	267	48095	31562	5504	4925	431	277	50660	42877	18830	6198	428		Blank corrected based on Raw Data (448-10/482-10 2)	20520	144024	101112	63496	36347	10283	1200
Raw Data (448-10/482-10 2)	20700	255	52171	45716	25479	14151	3460	433	266	53623	58054	21707	11343	2547	452	271	61223	56271	34739	461	3579	437	271	49219	45317	18654	5186	420	265	48777	31755	5614	5008	425	272	50474	42673	18603	6226	429		Blank corrected based on Raw Data (448-10/482-10 2)	20700	144628	103925	63038	36234	10078	1225
Raw Data (448-10/482-10 2)	20880	259	51801	45553	25541	14118	3416	435	262	53192	58410	21750	11460	2520	443	252	60689	55529	34492	446	3555	442	265	49077	45084	18694	5181	425	269	48163	31348	5507	4979	428	274	49840	42105	18808	6313	428		Blank corrected based on Raw Data (448-10/482-10 2)	20880	148308	102409	62400	36201	10221	1198
Raw Data (448-10/482-10 2)	21060	260	52133	45042	25350	14007	3406	436	256	52692	57039	21278	11373	2525	447	264	60493	55841	34471	456	3612	439	278	49031	45313	18734	5233	443	255	48452	31290	5583	5001	429	264	49750	42811	18702	6234	437		Blank corrected based on Raw Data (448-10/482-10 2)	21060	145183	99373	63885	36376	10310	1222
Raw Data (448-10/482-10 2)	21240	270	52067	45630	25632	14337	3478	450	265	53150	57834	21615	11427	2596	450	258	61122	56132	34510	469	3600	442	265	48570	44392	18398	5133	427	272	48312	31433	5507	5034	420	274	49921	42463	18777	6342	421		Blank corrected based on Raw Data (448-10/482-10 2)	21240	143933	103050	65405	36259	10382	1235
Raw Data (448-10/482-10 2)	21420	260	51472	45306	25208	14070	3453	427	252	53510	58006	21519	11411	2618	450	266	60902	55859	34209	450	3674	443	264	48894	45370	18657	5270	426	273	48008	31210	5502	4996	430	262	49760	42425	18627	6287	426		Blank corrected based on Raw Data (448-10/482-10 2)	21420	145366	102018	62616	35655	10408	1233
Raw Data (448-10/482-10 2)	21600	256	51952	44990	25332	14182	3492	437	259	52896	56988	21288	11324	2627	454	274	60491	55484	34024	458	3695	450	261	48921	45848	18837	5342	440	254	48325	31671	5621	5129	421	268	49862	42605	18782	6312	428		Blank corrected based on Raw Data (448-10/482-10 2)	21600	145488	99897	63756	35886	10862	1231
Raw Data (448-10/482-10 2)	21780	265	51656	45231	25457	14182	3440	445	258	52627	56933	21295	11411	2693	446	272	60530	55960	34322	455	3757	430	262	49295	45387	18679	5224	427	270	48456	31484	5656	5061	433	268	49581	42056	18528	6244	415		Blank corrected based on Raw Data (448-10/482-10 2)	21780	147943	102975	61984	36243	10582	1233
Raw Data (448-10/482-10 2)	21960	262	51384	44868	25352	14315	3491	433	263	52847	57329	21437	11325	2710	448	269	61100	55105	34362	447	3784	446	271	48828	44853	18504	5222	431	267	48456	31141	5542	5059	434	266	49106	42187	18576	6300	407		Blank corrected based on Raw Data (448-10/482-10 2)	21960	148147	102999	64388	36159	10190	1215
Raw Data (448-10/482-10 2)	22140	257	50916	44416	25093	14119	3484	433	259	53101	57225	21309	11409	2747	444	266	61263	55464	34079	452	3807	438	269	48860	45822	18946	5296	429	265	47943	31183	5519	4970	431	257	49351	42228	18708	6310	424		Blank corrected based on Raw Data (448-10/482-10 2)	22140	145336	103089	64762	35689	10907	1172
Raw Data (448-10/482-10 2)	22320	262	51756	44539	25368	14195	3541	434	263	52475	56323	21369	11487	2729	434	259	60556	55471	34295	464	3890	441	267	48647	45718	18906	5375	448	272	48238	31456	5641	5243	423	275	49755	42421	18709	6375	426		Blank corrected based on Raw Data (448-10/482-10 2)	22320	145985	102018	63220	35634	10987	1215
Raw Data (448-10/482-10 2)	22500	260	51396	44573	25185	14190	3540	435	266	52812	56882	21588	11493	2800	457	262	60927	55252	34352	459	3874	435	267	48803	45108	18440	5271	442	270	47949	31276	5612	5136	430	263	49514	41774	18535	6279	421		Blank corrected based on Raw Data (448-10/482-10 2)	22500	139482	102819	63339	35608	10912	1204
Raw Data (448-10/482-10 2)	22680	259	51294	44201	25346	14386	3532	420	254	52441	56946	21604	11472	2843	450	263	60565	55300	33968	454	3933	442	260	48878	44826	18426	5260	441	260	47762	31098	5578	5105	436	266	48872	41772	18443	6244	416		Blank corrected based on Raw Data (448-10/482-10 2)	22680	144899	102541	64231	35928	10395	1208
Raw Data (448-10/482-10 2)	22860	262	51051	44149	24844	14022	3416	439	269	52695	56989	21122	11279	2789	458	267	60806	54936	33873	461	3899	428	267	48507	45331	18691	5270	438	272	47238	30584	5527	4936	424	264	48937	41765	18453	6307	440		Blank corrected based on Raw Data (448-10/482-10 2)	22860	142463	101315	64493	35715	10443	1159
Raw Data (448-10/482-10 2)	23040	269	50817	44041	25237	14247	3528	434	265	52413	56686	21268	11462	2874	449	253	60345	54659	33822	456	3973	450	271	48430	45371	18826	5436	446	273	48006	31128	5607	5174	424	270	49474	42005	18642	6351	424		Blank corrected based on Raw Data (448-10/482-10 2)	23040	143250	101872	62917	35428	10345	1205
Raw Data (448-10/482-10 2)	23220	262	51074	44112	25221	14228	3587	438	252	52805	56385	21351	11434	2875	460	269	60603	54945	33895	462	4008	435	268	48452	44859	18348	5225	447	268	47522	30913	5574	5097	433	270	48855	41360	18375	6286	418		Blank corrected based on Raw Data (448-10/482-10 2)	23220	145219	103011	64600	36034	10657	1211
Raw Data (448-10/482-10 2)	23400	261	50819	44092	24994	14169	3554	430	258	52699	56519	21257	11445	2928	449	267	60687	55115	33741	459	3990	441	258	47869	44496	18537	5264	431	267	47904	30702	5575	5121	439	267	49124	42024	18469	6316	419		Blank corrected based on Raw Data (448-10/482-10 2)	23400	145281	102391	62471	35573	10695	1196
Raw Data (448-10/482-10 2)	23580	258	50503	43694	24840	13998	3484	421	267	52789	57156	21350	11353	2970	455	269	60763	55177	33861	464	3983	435	275	48366	45570	18814	5333	418	268	47464	30598	5544	4946	436	272	49078	41840	18368	6272	407		Blank corrected based on Raw Data (448-10/482-10 2)	23580	146700	102760	63470	35443	10503	1221
Raw Data (448-10/482-10 2)	23760	263	50832	43927	25132	14241	3540	435	265	52364	55682	21228	11283	2920	449	272	60579	54017	34028	452	4121	440	265	47968	45036	18629	5355	442	262	47607	30972	5625	5191	416	269	49423	41742	18566	6317	414		Blank corrected based on Raw Data (448-10/482-10 2)	23760	144074	102131	64399	35633	10392	1229
Raw Data (448-10/482-10 2)	23940	264	50961	43755	25126	14089	3599	436	258	52102	56578	21470	11405	3046	450	268	60886	55124	34128	443	4031	439	264	47766	44516	18321	5204	439	267	47134	30439	5554	5076	430	263	48933	41725	18398	6297	423		Blank corrected based on Raw Data (448-10/482-10 2)	23940	145342	101128	62351	35643	10593	1189
Raw Data (448-10/482-10 2)	24120	255	50637	43484	25156	14178	3634	442	262	52777	56717	21199	11320	3017	452	264	60616	54633	33816	467	4079	431	264	47327	44385	18338	5243	425	275	47375	30264	5552	5039	432	253	49314	41787	18625	6356	411		Blank corrected based on Raw Data (448-10/482-10 2)	24120	141809	102037	62148	35561	10808	1194
Raw Data (448-10/482-10 2)	24300	258	50500	43418	25087	14246	3593	447	261	53237	56879	21322	11537	3080	441	273	60847	54429	33952	464	4131	438	268	48367	45459	18733	5403	431	264	47354	30431	5553	4972	425	272	49422	41609	18362	6390	415		Blank corrected based on Raw Data (448-10/482-10 2)	24300	146457	98573	64130	35817	10380	1225
Raw Data (448-10/482-10 2)	24480	266	50836	43565	24980	14057	3568	430	263	52526	55885	20892	11213	3054	449	261	60280	54696	34092	462	4171	443	260	48203	44880	18470	5332	428	273	46916	30393	5545	5114	414	268	49028	41784	18432	6304	417		Blank corrected based on Raw Data (448-10/482-10 2)	24480	147805	101752	63570	35314	10792	1174
Raw Data (448-10/482-10 2)	24660	268	50807	43630	25041	14183	3565	436	262	52036	56486	21066	11255	3085	452	266	60690	54641	33765	470	4087	430	266	47568	44174	18252	5324	433	262	47094	30082	5596	5129	423	262	48699	41484	18363	6346	419		Blank corrected based on Raw Data (448-10/482-10 2)	24660	146712	102039	63309	35483	10530	1215
Raw Data (448-10/482-10 2)	24840	262	50094	43179	24673	14025	3496	442	251	52438	56249	21061	11200	3120	446	263	60610	54635	33281	472	4097	449	273	47836	45112	18653	5366	425	257	46636	30041	5467	5023	431	259	48861	41626	18500	6414	410		Blank corrected based on Raw Data (448-10/482-10 2)	24840	148844	101096	61308	35439	10418	1215
Raw Data (448-10/482-10 2)	25020	270	50405	43274	25168	14225	3668	451	259	53011	56645	21378	11493	3219	450	266	60884	54249	33646	456	4200	451	269	47863	45492	18782	5463	432	261	47079	30314	5529	5089	420	267	49538	41952	18517	6306	422		Blank corrected based on Raw Data (448-10/482-10 2)	25020	142166	102834	63943	35374	10321	1242
Raw Data (448-10/482-10 2)	25200	263	50231	43179	24967	14005	3558	425	273	51988	55570	20946	11295	3152	452	267	60515	54181	34051	468	4180	450	271	47675	44678	18356	5332	423	266	46783	30013	5592	5212	435	275	48848	41487	18334	6274	429		Blank corrected based on Raw Data (448-10/482-10 2)	25200	145168	102462	62612	35530	10406	1224
Raw Data (448-10/482-10 2)	25380	252	50350	43246	24987	14055	3573	443	264	52252	55479	20829	11274	3181	452	265	60777	54107	33798	455	4211	443	262	46908	43825	18055	5209	431	274	46796	29989	5561	5074	424	272	48540	41420	18237	6369	418		Blank corrected based on Raw Data (448-10/482-10 2)	25380	142227	102119	64076	35384	10568	1185
Raw Data (448-10/482-10 2)	25560	266	50118	43081	24961	14144	3619	440	264	52686	56119	21308	11486	3318	453	278	60736	53999	33829	468	4204	443	269	47858	45470	18767	5398	438	269	46695	29782	5532	5075	435	262	48633	41487	18352	6401	430		Blank corrected based on Raw Data (448-10/482-10 2)	25560	145500	101350	62913	35269	10387	1225
Raw Data (448-10/482-10 2)	25740	260	50437	42847	24968	14121	3620	427	261	52146	55103	20886	11189	3225	454	263	60336	54349	33538	462	4224	433	269	47573	45216	18524	5372	413	270	46106	30291	5597	5131	420	276	48945	41498	18535	6305	417		Blank corrected based on Raw Data (448-10/482-10 2)	25740	145075	101654	64981	35717	10815	1232
Raw Data (448-10/482-10 2)	25920	264	50394	42853	24899	14113	3641	424	263	51942	55748	21055	11321	3272	445	257	60220	54405	33613	450	4217	454	266	47616	44620	18374	5399	436	273	46669	30061	5611	5146	429	268	48542	40951	18235	6338	411		Blank corrected based on Raw Data (448-10/482-10 2)	25920	145033	100234	63358	35186	10077	1191
Raw Data (448-10/482-10 2)	26100	258	49687	42721	25089	14199	3614	443	262	52227	55752	21157	11307	3318	456	267	60687	53944	33277	484	4205	449	270	46818	43903	18133	5259	433	266	46440	29862	5506	5129	427	271	48921	41217	18347	6337	407		Blank corrected based on Raw Data (448-10/482-10 2)	26100	145928	101111	62873	35464	10427	1218
Raw Data (448-10/482-10 2)	26280	256	49888	42147	24491	13826	3579	429	260	52489	56066	21025	11227	3289	463	266	60389	54089	33317	458	4205	430	265	47419	44484	18349	5367	427	269	46155	29388	5442	5044	433	259	48408	41285	18271	6349	433		Blank corrected based on Raw Data (448-10/482-10 2)	26280	145188	102544	61794	35366	10812	1179
Raw Data (448-10/482-10 2)	26460	263	50152	42349	24649	13900	3595	433	260	51436	54988	20765	11139	3301	455	267	59839	53751	33702	468	4218	444	267	47106	44361	18366	5364	417	268	46314	29533	5560	5160	435	264	48959	41304	18303	6311	424		Blank corrected based on Raw Data (448-10/482-10 2)	26460	143743	100681	64336	35522	10681	1216
Raw Data (448-10/482-10 2)	26640	254	50126	42573	24822	13928	3653	447	258	51760	55584	20743	11217	3336	449	269	60473	54018	33617	460	4210	429	273	47015	43895	18001	5284	442	273	46263	29474	5584	5101	436	268	48383	41069	18177	6331	423		Blank corrected based on Raw Data (448-10/482-10 2)	26640	142639	101457	61776	35492	10601	1243
Raw Data (448-10/482-10 2)	26820	256	49680	42402	24270	13790	3568	445	266	51656	55742	20925	11095	3327	450	270	60349	53561	33292	458	4228	428	262	47064	44815	18426	5361	422	271	46351	29297	5512	5061	415	261	48265	41096	18231	6322	431		Blank corrected based on Raw Data (448-10/482-10 2)	26820	140783	101743	61987	35544	10308	1231
Raw Data (448-10/482-10 2)	27000	265	50267	42496	24870	13956	3688	433	270	51660	55138	20784	11116	3367	447	263	60070	53851	33252	470	4264	443	266	47265	44662	18396	5410	427	259	46352	29640	5595	5160	422	271	48967	41421	18437	6384	412		Blank corrected based on Raw Data (448-10/482-10 2)	27000	141601	103602	62224	35378	10468	1194
Raw Data (448-10/482-10 2)	27180	260	49831	42457	24809	14083	3617	436	257	52020	55022	20943	11201	3414	477	269	60438	53266	33266	460	4221	432	268	46848	44066	18017	5226	420	272	45761	29254	5535	5099	441	262	47880	40732	18178	6262	417		Blank corrected based on Raw Data (448-10/482-10 2)	27180	142178	100000	62869	35508	10558	1207
Raw Data (448-10/482-10 2)	27360	262	49296	42132	24491	13711	3592	422	266	51796	55183	20642	11141	3339	462	262	60248	53705	33212	471	4198	441	255	46489	44276	18228	5320	427	266	45902	29054	5480	5078	432	276	48447	41110	18135	6340	411		Blank corrected based on Raw Data (448-10/482-10 2)	27360	144952	100764	64308	35442	10509	1213
Raw Data (448-10/482-10 2)	27540	260	49746	42324	24788	13976	3670	442	261	51926	55603	20919	11178	3466	459	272	60178	53213	33266	461	4224	427	273	47197	44780	18469	5423	435	267	46035	29205	5534	5144	425	264	49288	41439	18369	6305	413		Blank corrected based on Raw Data (448-10/482-10 2)	27540	142096	100041	64271	35454	10762	1240
Raw Data (448-10/482-10 2)	27720	253	49778	41885	24696	13856	3597	434	262	51836	54652	20715	11028	3403	449	262	60081	53612	33542	465	4257	434	262	46783	44286	18326	5369	418	258	45674	29440	5549	5178	428	265	49461	41400	18402	6324	414		Blank corrected based on Raw Data (448-10/482-10 2)	27720	143975	101620	62520	35222	10789	1191
Raw Data (448-10/482-10 2)	27900	254	49808	42322	24742	13966	3562	433	261	52046	55147	20590	11045	3404	450	272	60601	53849	33215	467	4280	437	261	46934	43902	17934	5314	416	259	45230	29170	5494	5121	421	265	49278	41194	18276	6312	423		Blank corrected based on Raw Data (448-10/482-10 2)	27900	143098	100450	62134	35166	10616	1224
Raw Data (448-10/482-10 2)	28080	260	49503	42063	24750	14046	3630	447	274	52006	55121	20727	11095	3418	458	258	60480	53468	33067	457	4206	435	265	46373	43703	18003	5289	427	265	45801	28771	5466	5074	422	263	47968	40892	18043	6293	425		Blank corrected based on Raw Data (448-10/482-10 2)	28080	146098	101110	62927	35577	10366	1253
Raw Data (448-10/482-10 2)	28260	260	49569	41796	24698	13927	3623	438	266	51970	55453	20711	11168	3501	457	271	60363	53475	33272	468	4291	451	261	46756	44460	18333	5404	433	259	45943	28875	5469	5101	414	260	48573	41084	18092	6325	420		Blank corrected based on Raw Data (448-10/482-10 2)	28260	139058	101415	61329	35485	10544	1200
Raw Data (448-10/482-10 2)	28440	246	49638	42030	24889	14020	3651	436	259	52301	55524	21061	11226	3530	443	267	59921	53136	33339	468	4285	449	264	46613	44086	18336	5382	430	269	45616	28983	5541	5076	428	262	48301	41150	18229	6335	421		Blank corrected based on Raw Data (448-10/482-10 2)	28440	143747	101525	63909	35076	10439	1193
Raw Data (448-10/482-10 2)	28620	263	49018	41917	24566	13838	3607	434	256	52063	53980	20586	11020	3444	437	268	59761	52811	33147	468	4342	436	268	46049	43989	18170	5380	416	271	45728	29487	5594	5219	428	270	49354	40856	18347	6344	426		Blank corrected based on Raw Data (448-10/482-10 2)	28620	141524	100192	61569	35489	10150	1219
Raw Data (448-10/482-10 2)	28800	254	49514	41783	24730	13898	3651	435	259	51500	54079	20548	11137	3469	447	263	59951	53231	33212	456	4364	444	275	46708	44505	18322	5412	423	275	45314	28997	5548	5091	426	262	49062	41135	18389	6321	431		Blank corrected based on Raw Data (448-10/482-10 2)	28800	143181	99196	62410	35334	10534	1184
Raw Data (448-10/482-10 2)	28980	268	49594	41839	24677	13871	3641	437	263	51405	54015	20552	11047	3496	446	268	60250	53309	33201	466	4332	432	266	46515	44435	18195	5370	427	259	44980	29068	5543	5096	414	269	48801	41038	18291	6374	414		Blank corrected based on Raw Data (448-10/482-10 2)	28980	138315	101291	58671	34934	10814	1195
Raw Data (448-10/482-10 2)	29160	264	49556	41602	24649	13917	3635	444	266	51172	53748	20657	11053	3422	449	275	60023	53029	33407	469	4331	441	272	46310	44213	18043	5333	422	277	45432	29067	5596	5105	421	276	49184	41044	18322	6314	418		Blank corrected based on Raw Data (448-10/482-10 2)	29160	144458	100784	63950	35161	10564	1202
Raw Data (448-10/482-10 2)	29340	262	49601	41501	24619	14048	3639	440	263	51149	54250	20518	10953	3487	454	274	60077	53670	33291	468	4330	445	263	46502	44503	18184	5335	428	274	45195	28871	5477	5114	435	267	49003	41008	18283	6294	423		Blank corrected based on Raw Data (448-10/482-10 2)	29340	140157	99497	63658	35122	10412	1230
Raw Data (448-10/482-10 2)	29520	267	49557	41805	24711	13836	3663	447	264	51049	54029	20402	11005	3499	449	264	59808	53520	33291	463	4319	440	275	46822	44244	18106	5352	426	264	45276	28719	5457	5155	435	258	48926	40963	18253	6325	428		Blank corrected based on Raw Data (448-10/482-10 2)	29520	142972	99249	63325	35550	10824	1207
Raw Data (448-10/482-10 2)	29700	263	49367	41675	24699	13882	3666	430	274	51176	54055	20572	11007	3525	460	265	59928	53201	33361	465	4342	443	268	46403	44011	17946	5328	427	273	45087	28862	5574	5159	426	273	49118	40671	18231	6308	425		Blank corrected based on Raw Data (448-10/482-10 2)	29700	141114	100060	62260	35207	10810	1233
Raw Data (448-10/482-10 2)	29880	264	49444	41422	24552	13947	3630	436	258	51051	53686	20493	11068	3494	456	265	59908	53602	33170	465	4317	450	267	46188	44069	18013	5422	422	259	44866	28793	5556	5105	438	268	48915	40848	18356	6323	415		Blank corrected based on Raw Data (448-10/482-10 2)	29880	140832	102087	61808	35057	10564	1205
Raw Data (448-10/482-10 2)	30060	263	49269	41305	24596	13784	3691	428	268	51837	54059	20362	11079	3513	474	269	60150	53274	32728	465	4295	440	264	46481	43697	17989	5351	445	263	45693	29192	5636	5172	434	263	49370	40985	18200	6205	419		Blank corrected based on Raw Data (448-10/482-10 2)	30060	144586	100365	62275	35020	10629	1219
Raw Data (448-10/482-10 2)	30240	257	49479	41262	24846	13925	3664	432	264	51218	53496	20365	11033	3549	451	276	60007	53709	32699	452	4372	435	264	46236	44430	18116	5381	433	269	44679	28858	5525	5115	432	271	49351	40806	18189	6269	430		Blank corrected based on Raw Data (448-10/482-10 2)	30240	140613	100340	61901	34855	10894	1207
Raw Data (448-10/482-10 2)	30420	267	49362	41155	24652	13825	3671	434	256	51174	53810	20482	10957	3513	449	266	59959	53485	32918	461	4330	430	265	45994	44116	18093	5368	434	276	44470	28478	5478	5119	427	272	48910	40717	18241	6233	413		Blank corrected based on Raw Data (448-10/482-10 2)	30420	143851	100740	62006	35093	10581	1182
Raw Data (448-10/482-10 2)	30600	269	49070	41249	24507	13846	3640	446	267	50986	53723	20258	10973	3526	455	266	60043	53578	33138	469	4331	445	271	46025	43922	18076	5349	425	264	44394	28479	5499	5113	423	267	48992	40711	18325	6282	417		Blank corrected based on Raw Data (448-10/482-10 2)	30600	142076	98243	63163	34917	10361	1205
Raw Data (448-10/482-10 2)	30780	269	49192	41040	24676	13839	3620	431	264	50980	53581	20426	11028	3513	458	272	59732	53344	33027	463	4360	425	268	46107	43909	18034	5324	438	269	44807	28531	5506	5149	419	267	48945	40612	18066	6245	414		Blank corrected based on Raw Data (448-10/482-10 2)	30780	145600	99764	63568	35268	10469	1182
Raw Data (448-10/482-10 2)	30960	264	48909	40755	24525	13716	3682	453	255	50807	53311	20340	10898	3513	452	260	59994	53102	33162	470	4337	452	279	45891	43996	17933	5379	424	274	44754	28350	5531	5126	438	269	48829	40587	18079	6294	407		Blank corrected based on Raw Data (448-10/482-10 2)	30960	143937	101107	61214	35192	10596	1222
Raw Data (448-10/482-10 2)	31140	258	48932	41157	24554	13702	3627	445	252	50933	53319	20322	10879	3558	461	265	59701	53091	33012	470	4317	431	274	46133	43968	17989	5384	433	259	44464	28308	5419	5103	421	262	49059	40587	18123	6268	422		Blank corrected based on Raw Data (448-10/482-10 2)	31140	143782	100888	62255	35281	10501	1222
Raw Data (448-10/482-10 2)	31320	261	48628	41101	24594	13810	3672	433	264	51556	53344	20433	10969	3574	449	264	59530	53349	32763	468	4351	456	262	45930	43771	18052	5402	430	265	44825	28568	5501	5168	440	265	49278	40284	18079	6262	427		Blank corrected based on Raw Data (448-10/482-10 2)	31320	142168	101855	62452	34994	10629	1228
Raw Data (448-10/482-10 2)	31500	264	48996	41198	24635	13796	3671	439	261	51069	54130	20354	10890	3524	449	268	60160	53182	32396	466	4293	444	267	45972	43532	17710	5259	426	274	45026	28554	5542	5105	428	270	49227	40518	18075	6240	421		Blank corrected based on Raw Data (448-10/482-10 2)	31500	143913	100038	62453	35314	10380	1207
Raw Data (448-10/482-10 2)	31680	264	48979	41153	24578	13726	3675	447	262	51136	53388	20303	10842	3617	451	263	60109	53553	32499	458	4297	446	259	46028	43580	17813	5288	434	273	44491	28117	5469	5080	429	259	48682	40052	18070	6208	423		Blank corrected based on Raw Data (448-10/482-10 2)	31680	140048	98122	60810	34812	10523	1263
Raw Data (448-10/482-10 2)	31860	259	48330	40823	24492	13773	3664	445	255	50946	53261	20345	10850	3554	451	273	59782	53144	32967	466	4345	439	261	45706	43568	17836	5401	443	270	43941	28063	5481	5072	429	266	48865	40470	17971	6248	429		Blank corrected based on Raw Data (448-10/482-10 2)	31860	142140	99193	60441	34961	10321	1205
Raw Data (448-10/482-10 2)	32040	259	48773	40922	24522	13796	3656	439	262	51527	54048	20388	10970	3598	443	269	60372	53089	32459	467	4265	436	267	45549	43021	17587	5292	430	253	45066	28179	5545	5092	421	267	48578	40263	18040	6189	422		Blank corrected based on Raw Data (448-10/482-10 2)	32040	140102	98830	60339	34693	10625	1215
Raw Data (448-10/482-10 2)	32220	257	48768	40787	24408	13695	3669	439	263	51250	53221	20232	10899	3564	446	270	59665	53353	32534	469	4357	442	266	45726	43807	17826	5384	427	265	44245	28053	5473	5108	417	266	49200	40410	18090	6260	416		Blank corrected based on Raw Data (448-10/482-10 2)	32220	141192	99931	60878	34744	10476	1242
Raw Data (448-10/482-10 2)	32400	270	48755	40739	24388	13683	3665	426	261	51223	53481	20315	10843	3572	454	264	60153	52796	32537	468	4331	444	277	45605	42888	17620	5249	434	275	44862	28021	5510	5028	428	269	48796	40294	18065	6191	424		Blank corrected based on Raw Data (448-10/482-10 2)	32400	140489	97462	62840	34475	10759	1210
Raw Data (448-10/482-10 2)	32580	272	48794	40854	24577	13693	3621	435	263	50835	53314	20283	10835	3577	447	275	59918	53393	32753	454	4386	449	267	45613	43444	17764	5369	420	274	44010	28092	5504	5102	421	273	48855	40160	17976	6261	426		Blank corrected based on Raw Data (448-10/482-10 2)	32580	143449	98700	59687	34352	10469	1178
Raw Data (448-10/482-10 2)	32760	254	48565	40610	24438	13735	3643	440	280	51400	53385	20267	10831	3575	447	268	59778	53327	32459	469	4334	432	269	45573	43198	17786	5296	435	267	43987	27794	5481	5060	424	273	49075	40077	17940	6251	416		Blank corrected based on Raw Data (448-10/482-10 2)	32760	142279	100402	63089	34478	10937	1212
Raw Data (448-10/482-10 2)	32940	259	48651	40801	24511	13721	3643	449	259	51449	53295	20338	10822	3592	451	259	60082	52799	32421	475	4298	434	264	45100	42758	17602	5296	431	263	44601	27933	5426	5047	417	266	48681	40209	18022	6231	423		Blank corrected based on Raw Data (448-10/482-10 2)	32940	144587	100580	63643	34440	10457	1183
Raw Data (448-10/482-10 2)	33120	261	48054	40311	24050	13599	3629	430	267	51743	53767	20144	10773	3556	460	272	59732	53071	32249	472	4260	451	263	45083	43499	17906	5306	436	276	44669	28184	5537	5058	420	262	48280	39849	17885	6074	427		Blank corrected based on Raw Data (448-10/482-10 2)	33120	142668	99876	63392	34743	10578	1227
Raw Data (448-10/482-10 2)	33300	262	48304	40319	24110	13464	3685	422	259	51365	53736	20142	10809	3534	448	272	60031	52815	32332	473	4326	445	272	45027	42700	17576	5294	428	267	44826	27880	5532	5075	427	263	48618	39940	17955	6061	422		Blank corrected based on Raw Data (448-10/482-10 2)	33300	140168	99768	63149	34528	10737	1231
Raw Data (448-10/482-10 2)	33480	264	47925	40420	24396	13674	3693	440	266	52427	54189	20599	11006	3633	444	264	59898	52376	32080	465	4318	440	261	45513	44064	17970	5369	430	272	45079	28572	5520	5077	427	276	49291	39994	17938	6097	420		Blank corrected based on Raw Data (448-10/482-10 2)	33480	141625	100477	62838	34390	10755	1202
Raw Data (448-10/482-10 2)	33660	259	48265	39939	24531	13804	3669	435	265	51449	53464	20303	10871	3680	449	261	59664	52329	32442	465	4349	454	271	45336	43795	18065	5367	428	266	45077	28367	5612	5203	421	264	49069	40066	17885	6207	420		Blank corrected based on Raw Data (448-10/482-10 2)	33660	142457	100407	62925	34646	10706	1174
Raw Data (448-10/482-10 2)	33840	263	48216	40030	24092	13643	3674	442	258	51130	53424	20234	10771	3626	449	273	59938	52648	32426	471	4288	440	271	44665	42468	17389	5224	422	266	44272	27490	5447	5083	418	271	48234	40034	17826	6126	413		Blank corrected based on Raw Data (448-10/482-10 2)	33840	140046	98988	63246	34527	10418	1207
Raw Data (448-10/482-10 2)	34020	264	47900	40298	24275	13628	3647	450	269	52076	54033	20197	10805	3615	453	265	59852	53074	32512	468	4271	440	271	45131	43535	17993	5429	441	271	44576	28231	5548	5114	425	278	48444	39406	17651	6125	411		Blank corrected based on Raw Data (448-10/482-10 2)	34020	142307	99786	60462	34519	10323	1182
Raw Data (448-10/482-10 2)	34200	264	47687	40187	24346	13574	3635	426	259	51914	53410	20082	10723	3631	453	269	59927	52726	32067	483	4268	448	273	45424	43589	17916	5395	432	269	44187	28026	5546	4987	420	264	48778	39870	17753	6162	420		Blank corrected based on Raw Data (448-10/482-10 2)	34200	143032	99608	61716	34339	10409	1204
Raw Data (448-10/482-10 2)	34380	261	47986	39939	23956	13515	3673	432	261	51579	53169	20340	10719	3606	457	263	59755	52855	31868	468	4281	437	268	44667	42893	17723	5363	440	266	44169	27507	5488	5060	427	262	48761	39784	17786	6147	415		Blank corrected based on Raw Data (448-10/482-10 2)	34380	141764	100718	61959	34286	10440	1216
Raw Data (448-10/482-10 2)	34560	249	47890	39905	23891	13466	3552	431	266	51573	53382	20237	10746	3591	465	265	59680	52866	31736	453	4306	436	273	44680	42862	17704	5333	420	271	44367	27544	5479	5121	420	262	48419	39897	17758	6156	406		Blank corrected based on Raw Data (448-10/482-10 2)	34560	144604	100004	63870	34757	10391	1204
Raw Data (448-10/482-10 2)	34740	264	48005	39549	23902	13522	3563	432	271	51645	53577	20361	10839	3643	467	264	60113	52722	32062	478	4306	442	268	44716	42758	17737	5320	421	266	44456	27631	5510	5065	425	268	48736	39759	17852	6204	414		Blank corrected based on Raw Data (448-10/482-10 2)	34740	141444	98323	63577	34348	10908	1204
Raw Data (448-10/482-10 2)	34920	259	47865	39660	24256	13659	3688	424	263	51739	53598	20468	10908	3649	449	268	59842	52376	32489	474	4379	436	274	44174	42116	17637	5303	430	262	44040	27416	5453	5084	424	266	48370	40197	17723	6143	403		Blank corrected based on Raw Data (448-10/482-10 2)	34920	141382	98887	64029	34459	10261	1253
Raw Data (448-10/482-10 2)	35100	262	47678	39738	24197	13579	3669	433	257	51129	53002	20128	10720	3633	453	262	59558	52595	32191	458	4295	439	273	44457	42725	17640	5301	423	263	44017	27797	5480	5132	428	273	48544	39776	17562	6188	418		Blank corrected based on Raw Data (448-10/482-10 2)	35100	143161	100119	63265	34110	10831	1216
Raw Data (448-10/482-10 2)	35280	259	47830	39806	24206	13530	3675	432	263	51046	53182	20172	10747	3585	450	269	59861	52663	32196	469	4331	448	263	44854	43482	17827	5347	429	273	43817	27241	5461	5037	418	263	48249	39449	17658	6123	415		Blank corrected based on Raw Data (448-10/482-10 2)	35280	142988	99784	62222	34133	10627	1209
Raw Data (448-10/482-10 2)	35460	265	47733	39632	24407	13709	3713	431	262	51372	53189	20215	10810	3654	462	275	60404	52673	33090	474	4453	438	259	44746	43060	17797	5355	419	271	44754	27688	5481	5126	433	263	48391	40053	17732	6175	422		Blank corrected based on Raw Data (448-10/482-10 2)	35460	143851	100186	61054	34153	10443	1215
Raw Data (448-10/482-10 2)	35640	257	47571	39749	24144	13470	3688	437	272	51394	53192	20174	10778	3609	443	270	59946	52946	31977	469	4336	424	272	44943	42959	17820	5295	433	274	43618	27262	5420	5061	436	263	48904	39756	17973	6196	415		Blank corrected based on Raw Data (448-10/482-10 2)	35640	142922	98755	63195	34372	10515	1228
Raw Data (448-10/482-10 2)	35820	261	47812	39413	24130	13655	3669	440	264	51506	53003	20112	10741	3631	455	269	60310	52813	31970	456	4350	448	261	44586	42526	17448	5266	428	276	43976	27207	5403	5067	423	268	49042	39910	17705	6076	419		Blank corrected based on Raw Data (448-10/482-10 2)	35820	141932	99700	63866	34434	11368	1154
Raw Data (448-10/482-10 2)	36000	262	47769	39730	24201	13617	3714	446	269	50884	52477	20201	10777	3690	455	263	59896	52688	32059	466	4293	444	274	44338	43026	17678	5342	443	268	44309	27527	5520	5088	429	261	48834	39765	17578	6139	424		Blank corrected based on Raw Data (448-10/482-10 2)	36000	142677	99772	62347	34218	10496	1215
Raw Data (448-10/482-10 2)	36180	257	47497	39479	24193	13653	3696	429	264	51459	52463	20085	10769	3637	451	262	59617	52192	31936	478	4321	437	270	45124	44032	18176	5378	412	271	43510	27339	5448	5066	420	256	48880	39493	17756	6145	417		Blank corrected based on Raw Data (448-10/482-10 2)	36180	141696	100501	63845	34448	10356	1197
Raw Data (448-10/482-10 2)	36360	263	47554	39726	23838	13338	3561	443	261	50493	52351	19859	10442	3550	460	261	59519	52742	32061	468	4341	446	268	44137	41994	17645	5286	448	262	43722	27273	5422	5028	421	269	48115	39346	17364	6045	433		Blank corrected based on Raw Data (448-10/482-10 2)	36360	138145	99821	62850	34301	10902	1203
Raw Data (448-10/482-10 2)	36540	262	47609	39761	23764	13309	3586	441	269	50986	52985	19817	10518	3585	444	272	59412	52155	31974	462	4328	442	260	44043	42517	17688	5269	410	266	42887	26798	5375	4968	424	272	49243	40106	17696	6126	427		Blank corrected based on Raw Data (448-10/482-10 2)	36540	142066	99675	62243	34692	10622	1218
Raw Data (448-10/482-10 2)	36720	262	47802	39708	24317	13639	3707	431	272	51590	53744	20077	10727	3659	449	275	59844	52206	32028	479	4348	448	266	43706	41802	17678	5266	429	274	43428	27038	5443	5003	429	275	48954	39820	17589	6165	421		Blank corrected based on Raw Data (448-10/482-10 2)	36720	142372	97535	61945	34369	10472	1237
Raw Data (448-10/482-10 2)	36900	265	47503	39364	23736	13293	3624	443	267	51073	52127	19771	10611	3569	456	254	59620	52298	32470	468	4347	439	260	44267	41881	17438	5242	430	265	43285	26902	5437	5042	432	270	48669	39666	17324	6094	411		Blank corrected based on Raw Data (448-10/482-10 2)	36900	139793	98866	63958	34635	10310	1188
Raw Data (448-10/482-10 2)	37080	253	47780	39587	24060	13509	3646	445	265	51389	52891	20047	10633	3573	457	264	59496	52428	32154	461	4296	447	271	43538	41287	17354	5219	421	270	42722	26593	5368	4980	417	268	48621	39625	17609	6113	420		Blank corrected based on Raw Data (448-10/482-10 2)	37080	142903	97918	62233	34192	10479	1224
Raw Data (448-10/482-10 2)	37260	258	47156	39321	24214	13552	3709	451	267	51486	52617	20181	10775	3707	450	270	59313	51754	32149	463	4341	446	265	44401	42923	17882	5323	425	274	43300	27371	5460	4998	428	279	48495	39766	17542	6148	426		Blank corrected based on Raw Data (448-10/482-10 2)	37260	141479	98200	64825	34013	10486	1183
Raw Data (448-10/482-10 2)	37440	263	47421	39311	24257	13482	3705	438	258	50682	52979	20033	10738	3677	446	274	59681	52121	32163	488	4335	456	271	43880	42125	17462	5196	437	280	43394	26778	5446	5070	426	268	48165	39418	17281	6052	422		Blank corrected based on Raw Data (448-10/482-10 2)	37440	144511	99604	63444	34336	10637	1223
Raw Data (448-10/482-10 2)	37620	262	47788	39547	24257	13603	3681	430	269	51095	52987	20139	10684	3651	451	260	59826	52262	32196	477	4342	445	274	43504	41607	17320	5139	438	262	43058	26656	5388	4944	435	271	48720	39893	17482	6089	409		Blank corrected based on Raw Data (448-10/482-10 2)	37620	141069	97491	61528	34251	10415	1214
Raw Data (448-10/482-10 2)	37800	278	46734	39437	23809	13430	3662	442	265	51480	52616	19992	10657	3593	451	270	59124	52198	32041	481	4366	451	259	44040	42787	17744	5351	439	269	42972	26846	5367	4981	437	257	48267	39523	17620	6097	409		Blank corrected based on Raw Data (448-10/482-10 2)	37800	143841	98870	62775	34440	10475	1176
Raw Data (448-10/482-10 2)	37980	263	47200	39110	23767	13404	3684	425	262	50811	51922	19754	10495	3597	452	266	59165	52196	32212	475	4350	432	263	43887	42071	17640	5258	450	266	43142	26812	5489	5095	418	255	48104	39625	17519	6172	416		Blank corrected based on Raw Data (448-10/482-10 2)	37980	143537	98349	63048	34296	10471	1205
Raw Data (448-10/482-10 2)	38160	253	47336	39457	23939	13468	3684	428	263	51008	52262	19750	10587	3644	449	269	59437	52117	31977	474	4332	451	266	43704	41728	17422	5204	427	270	43191	27028	5471	5077	419	265	49112	39113	17327	6093	422		Blank corrected based on Raw Data (448-10/482-10 2)	38160	139430	99730	63817	34150	11460	1208
Raw Data (448-10/482-10 2)	38340	263	47339	39193	23862	13493	3742	438	262	51233	52404	19896	10597	3672	451	261	59570	52200	32037	477	4304	438	268	43563	41901	17425	5216	420	279	42625	26431	5373	4962	425	258	48506	39708	17476	6057	411		Blank corrected based on Raw Data (448-10/482-10 2)	38340	138810	99799	63139	34086	10579	1213
Raw Data (448-10/482-10 2)	38520	259	47090	38971	23762	13380	3647	446	262	51586	52577	19840	10557	3638	448	266	59226	52007	31679	487	4333	441	270	43949	42775	17767	5334	425	260	42949	26647	5380	4850	430	268	48335	39084	17452	6091	412		Blank corrected based on Raw Data (448-10/482-10 2)	38520	144961	97742	64012	34144	11035	1211
Raw Data (448-10/482-10 2)	38700	265	47550	39327	24005	13577	3663	433	263	51458	51615	20063	10607	3668	455	257	59290	51967	32353	472	4394	429	265	44026	42853	17711	5310	424	263	42806	26931	5436	4875	430	261	49216	39628	17624	6088	422		Blank corrected based on Raw Data (448-10/482-10 2)	38700	141865	97890	64083	34319	10480	1221
Raw Data (448-10/482-10 2)	38880	257	47542	38809	24031	13388	3685	445	260	51124	51708	19610	10413	3555	450	257	59457	52140	32353	477	4345	442	258	43779	41799	17423	5159	424	263	42705	26490	5399	5042	429	274	48293	39416	17465	6066	417		Blank corrected based on Raw Data (448-10/482-10 2)	38880	143320	99264	62954	34512	10623	1177
Raw Data (448-10/482-10 2)	39060	260	46961	39198	23979	13412	3705	442	267	51495	52340	19927	10673	3650	450	264	59563	52077	31593	474	4306	434	252	43540	41114	17291	5203	441	265	43086	26387	5432	5023	432	277	48259	39390	17507	6078	423		Blank corrected based on Raw Data (448-10/482-10 2)	39060	142646	99400	62494	34439	10711	1221
Raw Data (448-10/482-10 2)	39240	255	46721	39015	23520	13196	3609	444	271	51206	52965	19872	10521	3637	453	268	59262	52080	31530	487	4269	433	262	43986	42308	17674	5379	436	263	43207	26354	5411	4930	427	261	48468	39279	17607	6122	423		Blank corrected based on Raw Data (448-10/482-10 2)	39240	142870	99983	63841	34294	10783	1212
Raw Data (448-10/482-10 2)	39420	254	47224	39149	23870	13411	3710	450	269	51227	51664	19956	10577	3668	456	257	59339	51736	32216	480	4351	455	262	43704	42149	17644	5317	429	267	42983	26802	5422	5001	439	267	48931	39537	17615	6095	429		Blank corrected based on Raw Data (448-10/482-10 2)	39420	140120	100287	63070	34127	10641	1265
Raw Data (448-10/482-10 2)	39600	254	47067	38816	23591	13176	3659	435	270	51285	51721	19678	10326	3570	447	271	59069	52003	32001	479	4347	449	273	43657	41839	17391	5283	433	262	42797	26638	5403	5065	432	270	48357	38996	17239	6039	420		Blank corrected based on Raw Data (448-10/482-10 2)	39600	142526	98533	62511	34614	10747	1242
Raw Data (448-10/482-10 2)	39780	265	46586	38786	23599	13270	3603	422	270	50997	52375	19802	10497	3600	448	272	59090	51728	31195	484	4288	445	261	43475	42040	17403	5279	428	268	43011	26188	5380	4977	428	281	48425	39136	17476	6131	419		Blank corrected based on Raw Data (448-10/482-10 2)	39780	141263	99709	64041	34300	10441	1222
Raw Data (448-10/482-10 2)	39960	259	47041	38801	23960	13500	3695	439	254	51858	52896	20172	10670	3669	459	270	59407	52070	31952	478	4334	435	261	43654	41910	17471	5312	435	269	42675	26420	5418	4990	425	271	48458	39305	17469	6117	434		Blank corrected based on Raw Data (448-10/482-10 2)	39960	143759	99610	62454	34516	10568	1192
Raw Data (448-10/482-10 2)	40140	271	47378	38931	23825	13212	3686	431	267	52477	51857	19668	10344	3597	464	263	59234	51490	31883	477	4401	450	257	43439	42351	17462	5223	427	269	42689	26767	5530	5035	437	260	48311	39105	17316	6143	421		Blank corrected based on Raw Data (448-10/482-10 2)	40140	141416	96111	62401	34136	10382	1167
Raw Data (448-10/482-10 2)	40320	262	47172	38733	23978	13366	3711	434	261	50843	52162	19862	10591	3617	457	266	59397	52274	31619	471	4316	449	269	43550	41668	17131	5194	436	258	43343	26587	5494	5057	431	275	49048	40276	17531	6153	431		Blank corrected based on Raw Data (448-10/482-10 2)	40320	142715	98323	64114	34559	10399	1247
Raw Data (448-10/482-10 2)	40500	268	46744	38472	23724	13170	3651	417	268	50908	52523	19736	10521	3650	452	270	59178	52031	31272	477	4313	449	254	43300	41845	17460	5267	423	265	43319	26295	5469	4983	435	264	48158	39325	17415	6048	416		Blank corrected based on Raw Data (448-10/482-10 2)	40500	145422	97837	63284	33985	10773	1241
Raw Data (448-10/482-10 2)	40680	265	47368	38539	23825	13276	3604	437	252	50927	51949	19766	10509	3619	447	266	59006	51514	31964	483	4376	429	267	44036	42765	17697	5334	428	266	42949	26391	5489	5024	430	268	48740	39243	17520	6031	424		Blank corrected based on Raw Data (448-10/482-10 2)	40680	140785	100195	64606	34328	10900	1209
Raw Data (448-10/482-10 2)	40860	262	47337	38592	23795	13158	3681	437	257	51097	51675	19722	10508	3652	450	267	59112	51632	31924	492	4314	445	264	44044	42236	17316	5197	432	268	42991	26836	5500	5038	431	267	48388	38849	17359	6054	418		Blank corrected based on Raw Data (448-10/482-10 2)	40860	141277	98733	63788	34492	10441	1203
Raw Data (448-10/482-10 2)	41040	263	46650	38447	23671	13148	3656	430	255	50883	52130	19674	10481	3585	453	263	59275	51769	31198	483	4302	448	266	43029	41729	17250	5193	423	263	42728	26173	5411	4923	426	270	48672	38906	17235	6062	427		Blank corrected based on Raw Data (448-10/482-10 2)	41040	138992	99765	63475	34347	10536	1192
Raw Data (448-10/482-10 2)	41220	260	47023	38326	23855	13293	3672	431	251	51028	51217	19678	10444	3595	436	262	59594	51676	32250	486	4342	430	273	43651	42201	17545	5254	427	264	43036	26625	5437	5064	409	269	48678	39478	17551	6062	427		Blank corrected based on Raw Data (448-10/482-10 2)	41220	140895	97838	63445	34049	10768	1205
Raw Data (448-10/482-10 2)	41400	258	47094	38432	23856	13248	3695	441	271	50782	52537	19831	10400	3645	447	267	59352	51793	31665	484	4332	440	256	43097	41341	17136	5140	419	257	42608	26254	5418	4954	424	275	48092	38649	17239	5943	412		Blank corrected based on Raw Data (448-10/482-10 2)	41400	144110	98724	61595	34077	10849	1206
Raw Data (448-10/482-10 2)	41580	253	47052	38294	23719	13285	3672	425	262	51180	52503	19795	10516	3667	462	270	59108	51421	30940	499	4298	430	270	42999	41939	17289	5227	420	274	42489	26724	5453	4997	429	265	49126	39129	17354	5928	419		Blank corrected based on Raw Data (448-10/482-10 2)	41580	141700	100610	63269	34020	10518	1195
Raw Data (448-10/482-10 2)	41760	260	46796	38532	23758	13466	3733	443	267	52538	52599	20235	10595	3752	462	264	59602	51422	31642	486	4380	441	265	43408	42477	17446	5293	420	269	42137	26347	5374	4893	441	270	48823	39047	17291	6056	415		Blank corrected based on Raw Data (448-10/482-10 2)	41760	143471	99364	63454	34093	10693	1213
Raw Data (448-10/482-10 2)	41940	263	47251	38339	23819	13214	3672	429	263	51205	51168	19628	10377	3652	471	262	59147	51161	31768	480	4369	447	259	43555	41690	17338	5215	436	261	42804	26372	5468	5131	434	259	48452	39010	17248	5972	416		Blank corrected based on Raw Data (448-10/482-10 2)	41940	143176	97608	60965	33916	10663	1198
Raw Data (448-10/482-10 2)	42120	261	47058	38615	23827	13212	3706	442	260	50944	51639	19586	10421	3669	459	268	59241	51405	31272	491	4336	438	268	43384	41154	17006	5156	431	261	42903	26149	5509	5040	437	264	48592	39118	17222	6039	419		Blank corrected based on Raw Data (448-10/482-10 2)	42120	144131	98023	61220	34162	10575	1204
Raw Data (448-10/482-10 2)	42300	257	46969	38259	23977	13249	3686	426	263	51640	51505	19771	10461	3671	445	274	59209	51050	31126	485	4297	454	265	42988	41920	17191	5146	422	261	42347	26366	5443	4940	418	269	48430	38872	17058	5977	432		Blank corrected based on Raw Data (448-10/482-10 2)	42300	143096	99027	60358	33893	10519	1234
Raw Data (448-10/482-10 2)	42480	262	46362	37904	23542	13136	3653	434	260	51636	52558	19944	10524	3640	471	266	59006	51468	31473	484	4274	450	270	43345	42539	17583	5264	441	273	42624	26235	5395	4890	423	264	48263	38844	17189	6095	425		Blank corrected based on Raw Data (448-10/482-10 2)	42480	143168	98183	62797	34129	10399	1206
Raw Data (448-10/482-10 2)	42660	263	47010	38288	23629	13121	3620	441	262	50647	51107	19452	10319	3594	457	265	58789	51369	31820	486	4347	430	264	43407	42301	17233	5216	436	262	42047	26079	5399	4971	429	265	48492	38517	17200	5947	420		Blank corrected based on Raw Data (448-10/482-10 2)	42660	141473	98359	61270	34061	10791	1203
Raw Data (448-10/482-10 2)	42840	246	46551	38065	23689	13223	3683	434	252	51432	52107	19623	10423	3609	446	276	59449	51072	31217	499	4301	450	258	42806	41544	17101	5137	440	277	42327	25923	5359	4957	432	261	48189	38356	17059	5934	420		Blank corrected based on Raw Data (448-10/482-10 2)	42840	142514	98100	62559	33685	10589	1196
Raw Data (448-10/482-10 2)	43020	257	46614	38084	23468	13221	3655	433	258	51959	51994	19889	10516	3666	449	261	59609	50938	31399	500	4285	447	260	43420	42408	17624	5323	445	264	42432	26007	5410	4959	441	268	48309	38779	17154	5985	417		Blank corrected based on Raw Data (448-10/482-10 2)	43020	141557	98186	62138	33896	10454	1243
Raw Data (448-10/482-10 2)	43200	263	46519	37911	23698	13242	3668	433	263	51457	50783	19416	10292	3594	458	268	58838	51168	31474	503	4367	433	266	43052	41800	17379	5250	432	279	42304	26346	5493	5073	435	281	48342	38639	17136	5993	426		Blank corrected based on Raw Data (448-10/482-10 2)	43200	142766	97683	62964	34142	10654	1228
Raw Data (448-10/482-10 2)	43380	263	46627	37883	23810	13188	3725	432	265	50945	51562	19519	10394	3670	451	264	59275	51093	31185	493	4354	445	259	42794	41042	16858	5122	436	265	42702	25925	5516	5036	433	267	48467	38637	17156	6012	416		Blank corrected based on Raw Data (448-10/482-10 2)	43380	141283	99203	61250	33758	10401	1231
Raw Data (448-10/482-10 2)	43560	258	46612	38358	23374	13042	3681	440	260	51301	52082	19514	10355	3584	443	269	58703	50823	30768	503	4310	450	272	42913	42049	17281	5223	431	268	41812	26051	5382	4934	419	270	49247	39154	17377	6039	421		Blank corrected based on Raw Data (448-10/482-10 2)	43560	142052	98804	63586	34188	10525	1171
Raw Data (448-10/482-10 2)	43740	257	46453	38069	23533	13111	3682	444	267	51592	50803	19283	10264	3622	466	267	58974	51133	31368	507	4339	425	265	43384	41966	17265	5237	442	257	42193	26297	5441	5054	427	268	49636	39449	17444	6046	407		Blank corrected based on Raw Data (448-10/482-10 2)	43740	141244	98472	63105	33929	10528	1193
Raw Data (448-10/482-10 2)	43920	263	47273	38316	23626	13106	3672	443	263	51183	51063	19347	10326	3649	447	266	59260	51491	30925	506	4335	436	272	43326	41882	17116	5167	441	261	41990	25924	5455	4958	419	269	48598	38721	17298	6020	418		Blank corrected based on Raw Data (448-10/482-10 2)	43920	141708	98403	62123	33924	10412	1213
Raw Data (448-10/482-10 2)	44100	263	46456	38042	23775	13238	3655	432	259	51260	51538	19580	10367	3638	462	268	59102	50982	30620	512	4309	448	256	42914	41402	17042	5167	438	271	42077	25773	5448	4985	421	269	48194	38642	17177	5980	419		Blank corrected based on Raw Data (448-10/482-10 2)	44100	143016	99301	62003	33858	10689	1248
Raw Data (448-10/482-10 2)	44280	267	46345	37979	23634	13204	3702	442	268	52049	51620	19845	10478	3720	456	273	59237	50964	31127	522	4315	436	265	43214	42400	17483	5304	419	264	42094	25939	5429	5005	440	277	48359	38643	17083	5925	425		Blank corrected based on Raw Data (448-10/482-10 2)	44280	137933	97937	62921	33926	10541	1181
Raw Data (448-10/482-10 2)	44460	258	46794	38121	23707	13153	3674	435	264	51603	50549	19385	10236	3658	451	280	59554	51150	31644	553	4362	446	267	43445	41873	17399	5228	435	269	42096	26324	5486	5005	441	260	49064	39180	17263	6055	431		Blank corrected based on Raw Data (448-10/482-10 2)	44460	141589	96794	62049	33752	10752	1197
Raw Data (448-10/482-10 2)	44640	255	46838	37915	23649	13121	3697	434	264	51235	50694	19335	10257	3582	455	263	58984	51208	31457	522	4353	438	266	43104	42143	17252	5184	429	257	41748	26220	5413	4967	431	257	48905	38914	17233	5950	414		Blank corrected based on Raw Data (448-10/482-10 2)	44640	138361	98726	62957	34316	10480	1205
Raw Data (448-10/482-10 2)	44820	259	47003	37909	23639	13148	3645	433	261	51044	50160	19271	10186	3619	451	274	58987	50932	31672	568	4340	439	261	43450	42194	17262	5217	430	265	41648	26107	5417	4952	425	260	48321	39035	17283	6010	417		Blank corrected based on Raw Data (448-10/482-10 2)	44820	142503	96779	62503	33892	10577	1197
Raw Data (448-10/482-10 2)	45000	260	46552	37885	23652	13141	3668	433	264	50878	51108	19373	10261	3673	460	267	59209	50877	31096	553	4341	460	265	42698	41045	17041	5132	426	271	42459	25816	5459	5059	414	267	48170	38642	17276	5942	409		Blank corrected based on Raw Data (448-10/482-10 2)	45000	142442	99398	62248	33881	10562	1203
Raw Data (448-10/482-10 2)	45180	266	46776	38366	23859	13213	3665	430	261	51369	51580	19417	10350	3710	453	275	59093	50625	30842	571	4328	429	273	42726	41218	16961	5113	440	274	42346	26010	5513	4971	419	267	48590	38759	17291	6068	419		Blank corrected based on Raw Data (448-10/482-10 2)	45180	142206	97115	59964	33729	10378	1220
Raw Data (448-10/482-10 2)	45360	273	47214	38037	23800	13083	3693	459	255	50984	51823	19422	10335	3656	449	271	59111	51099	30936	589	4317	438	270	43091	41366	16932	5127	435	262	42065	26018	5434	4994	429	264	48844	38453	17230	5956	412		Blank corrected based on Raw Data (448-10/482-10 2)	45360	141865	97281	61998	33946	10489	1207
Raw Data (448-10/482-10 2)	45540	258	46512	37864	23688	13078	3698	437	263	51291	50489	19251	10218	3582	447	269	58948	51399	31682	629	4340	434	260	43009	42134	17209	5173	431	273	41755	25974	5425	4985	426	271	48748	38425	17240	5953	412		Blank corrected based on Raw Data (448-10/482-10 2)	45540	144168	98210	63425	33901	10612	1185
Raw Data (448-10/482-10 2)	45720	265	47058	37682	23614	13092	3668	434	268	51095	50985	19282	10224	3601	458	275	59023	50810	31003	675	4380	449	266	43082	42074	17123	5213	418	259	42051	26364	5504	5027	432	269	48766	38482	17151	5891	415		Blank corrected based on Raw Data (448-10/482-10 2)	45720	141490	98804	63165	34079	10424	1211
Raw Data (448-10/482-10 2)	45900	263	46872	37915	23674	13121	3673	443	278	50998	50712	19220	10332	3627	460	277	59302	50869	31190	689	4381	442	267	42931	42406	17231	5258	432	263	41582	25948	5540	4971	422	264	48520	38480	17206	5945	420		Blank corrected based on Raw Data (448-10/482-10 2)	45900	143022	99007	62971	33693	10794	1196
Raw Data (448-10/482-10 2)	46080	265	46759	37848	23696	13000	3647	427	265	51060	50545	19285	10165	3579	456	270	59029	51121	31254	719	4381	457	265	43049	42080	17074	5235	429	269	41836	26144	5469	4938	427	269	48595	38722	17150	5816	416		Blank corrected based on Raw Data (448-10/482-10 2)	46080	140034	94944	62348	33826	10374	1215
Raw Data (448-10/482-10 2)	46260	259	46567	38017	23551	13034	3695	447	264	51154	51326	19480	10352	3670	453	270	59022	50870	30614	840	4345	438	268	42781	41437	16928	5108	432	268	42717	25954	5480	4986	423	263	48336	38614	17224	5929	410		Blank corrected based on Raw Data (448-10/482-10 2)	46260	140870	97725	61488	33561	10358	1147
Raw Data (448-10/482-10 2)	46440	270	46523	37752	23591	12980	3634	441	271	51157	50202	19272	10140	3617	459	273	58971	51068	31322	1000	4332	441	260	42934	42091	17010	5115	434	268	41663	25856	5361	4993	429	266	48849	38729	17133	5847	418		Blank corrected based on Raw Data (448-10/482-10 2)	46440	139687	98881	61401	33893	10475	1230
Raw Data (448-10/482-10 2)	46620	255	46431	37595	23641	13019	3675	434	259	51346	51395	19512	10332	3665	443	271	59094	50706	30654	1154	4285	453	267	42416	41474	16997	5187	433	270	42194	26066	5528	4951	428	277	48714	38689	17100	5867	420		Blank corrected based on Raw Data (448-10/482-10 2)	46620	138644	98996	62366	34235	10357	1221
Raw Data (448-10/482-10 2)	46800	269	46456	37606	23556	12962	3704	427	264	50574	50036	19070	10130	3578	459	266	59151	51183	31522	1399	4344	444	267	42992	41757	17166	5195	439	273	41380	25859	5431	4966	431	268	48462	38694	16847	5907	431		Blank corrected based on Raw Data (448-10/482-10 2)	46800	137813	99493	61504	33883	10265	1221
Raw Data (448-10/482-10 2)	46980	262	46593	37697	23683	13041	3718	443	265	50983	51234	19344	10194	3675	455	276	59152	50882	30679	1632	4292	458	262	42404	40993	16744	5043	435	268	41887	25541	5382	5031	421	256	48273	38346	17053	5917	411		Blank corrected based on Raw Data (448-10/482-10 2)	46980	139966	99330	62176	33759	10712	1187
Raw Data (448-10/482-10 2)	47160	268	45435	37387	23477	12948	3637	440	274	51228	51406	19401	10306	3627	448	277	59158	50455	30590	1895	4309	444	272	42517	41331	17151	5199	433	268	41774	25801	5470	4932	438	269	48714	38180	17046	5997	418		Blank corrected based on Raw Data (448-10/482-10 2)	47160	139540	98534	63041	33687	10290	1254
Raw Data (448-10/482-10 2)	47340	263	46384	37675	23373	12986	3659	424	259	51408	50480	19130	10110	3615	467	264	59367	50683	31254	2199	4372	438	264	43101	41907	17246	5248	437	267	41948	25739	5402	4854	433	270	48276	38353	16672	5906	434		Blank corrected based on Raw Data (448-10/482-10 2)	47340	138660	97071	63579	33494	10386	1204
Raw Data (448-10/482-10 2)	47520	256	46756	37407	23610	12995	3685	447	260	51456	50770	19112	10091	3614	453	285	59202	51012	30971	2414	4353	442	262	42876	42166	17255	5298	452	264	41629	25868	5465	4912	431	263	48461	38472	16660	5747	409		Blank corrected based on Raw Data (448-10/482-10 2)	47520	141497	97574	63249	33804	10428	1235
Raw Data (448-10/482-10 2)	47700	263	45841	37688	23564	13012	3652	435	257	51213	51552	19405	10216	3606	459	268	59221	50815	30645	2647	4309	441	261	42847	42098	17154	5180	427	261	41848	25583	5415	4862	427	281	48276	38193	17055	5949	408		Blank corrected based on Raw Data (448-10/482-10 2)	47700	140405	98804	61503	33655	10684	1194
Raw Data (448-10/482-10 2)	47880	260	45885	37647	23508	12955	3627	431	258	50651	50172	19003	10064	3614	452	273	58847	50882	31422	2843	4324	441	275	42749	42053	17248	5198	435	263	41436	25563	5426	4926	437	281	48496	38300	16784	5832	430		Blank corrected based on Raw Data (448-10/482-10 2)	47880	138895	98878	63857	34008	11242	1195
Raw Data (448-10/482-10 2)	48060	255	46243	37600	23678	12904	3671	435	263	50564	50900	19025	10077	3596	469	271	59128	51205	31035	3049	4298	443	268	42683	41974	17262	5280	428	263	41143	25333	5435	4937	422	272	48019	38155	16731	5907	425		Blank corrected based on Raw Data (448-10/482-10 2)	48060	142127	99022	62650	34062	10946	1211
Raw Data (448-10/482-10 2)	48240	262	46093	37528	23295	12997	3660	450	266	50931	50943	19318	10255	3615	444	267	59834	50903	31095	3232	4413	452	265	43356	42855	17427	5280	423	258	41947	26061	5412	4969	424	271	48673	38369	17131	5992	421		Blank corrected based on Raw Data (448-10/482-10 2)	48240	142380	97190	62302	33389	10991	1257
Raw Data (448-10/482-10 2)	48420	261	46310	37644	23767	12921	3707	430	265	51101	51114	19230	10127	3655	455	267	59622	50794	30885	3399	4334	435	261	42952	42471	17256	5214	429	264	41332	25544	5452	4985	433	270	48524	38329	17081	5888	416		Blank corrected based on Raw Data (448-10/482-10 2)	48420	143075	97437	63398	33584	10535	1242
Raw Data (448-10/482-10 2)	48600	261	46068	37569	23563	12958	3693	444	267	51451	50544	19139	10062	3628	460	261	59379	50428	30518	3476	4302	441	277	42829	42721	17360	5252	436	265	41551	25952	5468	4996	423	264	48631	38284	16984	5835	424		Blank corrected based on Raw Data (448-10/482-10 2)	48600	140700	97278	62609	33520	10404	1168
Raw Data (448-10/482-10 2)	48780	268	46226	37491	23617	13163	3679	431	265	51705	50398	19508	10201	3670	452	276	59422	50496	30861	3625	4318	446	264	41711	41038	16800	5122	425	266	42389	25800	5521	5031	416	271	48510	38313	17003	5883	425		Blank corrected based on Raw Data (448-10/482-10 2)	48780	142305	97430	62784	33577	10673	1236
Raw Data (448-10/482-10 2)	48960	254	46320	37330	23609	12947	3692	434	264	51094	51389	19449	10246	3692	455	267	58732	50448	30762	3736	4319	429	270	42283	42082	17211	5218	422	259	41692	25846	5505	4949	434	272	48145	38235	17008	5942	420		Blank corrected based on Raw Data (448-10/482-10 2)	48960	143448	98985	64088	33445	10427	1195
Raw Data (448-10/482-10 2)	49140	258	45727	37194	23225	12785	3605	435	276	50767	50525	19248	10065	3540	449	266	59446	50666	30934	3860	4344	438	270	41658	40450	16821	5102	424	267	41554	25480	5485	4917	420	264	48841	38506	16857	5870	430		Blank corrected based on Raw Data (448-10/482-10 2)	49140	140081	96505	62952	33564	10309	1210
Raw Data (448-10/482-10 2)	49320	267	45535	37594	23374	12738	3573	441	269	51093	51405	19380	10178	3548	468	268	59338	50679	31182	3886	4377	440	270	42164	41587	17162	5242	421	274	40687	25381	5410	4883	424	269	48453	38381	16944	5963	405		Blank corrected based on Raw Data (448-10/482-10 2)	49320	141629	99091	61397	33444	10325	1224
Raw Data (448-10/482-10 2)	49500	256	45915	37449	23712	13001	3750	427	249	52069	51501	19669	10377	3658	458	268	59757	50829	31052	4011	4319	438	264	41706	40778	16853	5093	434	264	41162	25347	5433	4855	425	274	49315	38841	16860	5920	426		Blank corrected based on Raw Data (448-10/482-10 2)	49500	144859	98630	60866	33523	10529	1189
Raw Data (448-10/482-10 2)	49680	265	45965	37402	23473	13003	3697	454	261	51281	50079	19175	10050	3639	447	265	58965	50279	31137	4043	4315	438	267	42297	41089	16711	5136	424	263	41103	25300	5442	4959	429	266	48507	38463	16787	5807	418		Blank corrected based on Raw Data (448-10/482-10 2)	49680	142190	99300	62095	33518	10353	1208
Raw Data (448-10/482-10 2)	49860	261	46020	37250	23470	12937	3668	434	265	50961	50444	19212	10128	3620	455	266	59693	50800	30888	4131	4287	449	259	42011	40051	16674	5019	430	261	41682	25211	5473	4947	421	278	49012	38653	16907	5893	415		Blank corrected based on Raw Data (448-10/482-10 2)	49860	141016	99625	62154	33560	10333	1211
Raw Data (448-10/482-10 2)	50040	269	45704	37054	23160	12717	3597	445	259	51495	50694	19154	10092	3626	472	267	58749	50113	31182	4137	4314	432	265	42705	41633	17130	5184	425	256	41388	25226	5437	4913	434	270	47908	38112	16840	5861	415		Blank corrected based on Raw Data (448-10/482-10 2)	50040	134251	98057	61943	33567	10580	1237
Raw Data (448-10/482-10 2)	50220	259	45799	37082	23360	12921	3720	439	262	51038	50060	19223	10184	3619	456	263	59013	50292	30996	4291	4292	452	265	42462	41202	16842	5134	439	268	40889	25358	5419	4919	419	272	47984	38145	16746	5775	417		Blank corrected based on Raw Data (448-10/482-10 2)	50220	137366	98202	63162	33432	10523	1165
Raw Data (448-10/482-10 2)	50400	258	45968	37188	23666	12912	3650	436	265	51516	50686	19325	10216	3692	461	266	59158	50090	31150	4324	4334	447	254	42135	40850	16825	5099	427	271	41455	25384	5474	4960	426	276	47973	38042	16809	5824	420		Blank corrected based on Raw Data (448-10/482-10 2)	50400	139737	97111	62104	33320	10608	1152
Raw Data (448-10/482-10 2)	50580	258	46133	37164	23341	12881	3664	427	258	51721	51320	19440	10170	3627	456	262	59091	50652	30633	4422	4299	433	275	42139	40794	16759	5076	420	266	41426	25312	5386	4933	423	266	48134	38020	16592	5798	413		Blank corrected based on Raw Data (448-10/482-10 2)	50580	141979	96467	61979	33441	10497	1210
Raw Data (448-10/482-10 2)	50760	271	45247	36930	22907	12574	3550	439	266	51195	50896	19094	10009	3600	447	263	58913	50476	31089	4433	4265	440	276	42650	41791	17134	5215	437	269	41519	25189	5371	4856	419	277	48411	38283	16627	5812	409		Blank corrected based on Raw Data (448-10/482-10 2)	50760	139493	97729	63292	33795	10439	1162
Raw Data (448-10/482-10 2)	50940	264	45848	37195	23393	12811	3661	449	263	50731	49750	18975	9973	3603	453	265	59040	50286	31088	4446	4322	453	266	42210	40773	16908	5136	438	271	41511	25431	5458	4955	430	268	48158	38333	16765	5857	405		Blank corrected based on Raw Data (448-10/482-10 2)	50940	139671	98584	63507	33279	10437	1220
Raw Data (448-10/482-10 2)	51120	268	46048	37128	23501	12870	3688	441	255	51197	50694	19049	10127	3665	455	266	59202	50542	30956	4505	4332	452	274	41831	40998	16771	5082	426	277	41513	25297	5474	4926	432	260	48114	38169	16694	5800	428		Blank corrected based on Raw Data (448-10/482-10 2)	51120	141540	98266	60151	33561	10349	1204
Raw Data (448-10/482-10 2)	51300	255	45523	37075	23383	12915	3709	433	270	51080	50629	19240	10215	3668	462	268	58897	50121	31195	4523	4254	433	269	41650	40798	16800	5099	444	265	40972	24944	5486	4887	433	274	48842	38047	16571	5758	430		Blank corrected based on Raw Data (448-10/482-10 2)	51300	140656	96173	61752	33498	10523	1184
Raw Data (448-10/482-10 2)	51480	266	45668	36911	23399	12870	3664	429	264	51504	50290	19233	10162	3638	462	263	58851	50373	30754	4621	4276	430	266	42213	41951	17107	5198	428	275	40997	25325	5435	4861	431	263	48620	38148	16558	5862	442		Blank corrected based on Raw Data (448-10/482-10 2)	51480	141497	97588	62449	33578	10459	1169
Raw Data (448-10/482-10 2)	51660	262	45959	37190	23440	12774	3675	440	275	51206	49529	19019	9952	3606	452	272	59001	50015	30727	4576	4320	442	277	42127	40982	16905	5086	445	275	41403	25233	5448	4927	431	272	48044	38358	16675	5875	421		Blank corrected based on Raw Data (448-10/482-10 2)	51660	140348	96851	61021	33384	10423	1221
Raw Data (448-10/482-10 2)	51840	269	45883	36968	23611	12935	3708	441	261	51372	50718	19265	10058	3657	456	267	59225	50247	30831	4628	4306	443	271	42229	40723	16649	5172	430	270	41127	25281	5499	4970	432	280	47877	38038	16563	5812	421		Blank corrected based on Raw Data (448-10/482-10 2)	51840	140871	97980	61935	33451	10463	1181
Raw Data (448-10/482-10 2)	52020	272	45338	37045	23218	12706	3665	438	265	50819	50822	19131	10105	3662	459	270	59295	50167	30375	4597	4306	425	261	41841	40949	16615	5115	433	272	41344	25322	5401	4893	432	276	48858	38234	16592	5859	419		Blank corrected based on Raw Data (448-10/482-10 2)	52020	137011	97586	62100	33237	10485	1176
Raw Data (448-10/482-10 2)	52200	269	45374	36745	23200	12728	3686	451	260	51920	51095	19449	10258	3654	446	263	59548	50221	30662	4649	4297	440	276	42344	41545	17104	5214	440	279	41269	25122	5361	4867	418	270	48104	38106	16512	5855	417		Blank corrected based on Raw Data (448-10/482-10 2)	52200	139094	98254	61560	33261	10347	1190
Raw Data (448-10/482-10 2)	52380	258	45959	37095	23206	12781	3684	445	252	51463	49743	18950	9931	3590	452	263	59038	49908	30856	4723	4326	437	275	42192	40416	16820	5169	432	263	41159	25480	5464	4943	426	270	48066	37992	16674	5919	405		Blank corrected based on Raw Data (448-10/482-10 2)	52380	138480	98324	61152	33021	10203	1179
Raw Data (448-10/482-10 2)	52560	254	45713	36636	23127	12853	3632	437	260	50816	50663	19221	10135	3613	453	268	58893	50203	30526	4740	4308	437	260	42059	40575	16474	5083	435	268	41089	24992	5417	4888	425	269	47780	37712	16481	5792	414		Blank corrected based on Raw Data (448-10/482-10 2)	52560	139898	98488	61851	33523	10910	1207
Raw Data (448-10/482-10 2)	52740	264	45080	36626	23137	12671	3616	437	265	50618	50106	18734	9872	3545	462	270	58811	50075	30110	4754	4303	436	264	41931	40821	16719	5050	427	270	41131	24767	5361	4870	431	273	48311	38064	16566	5855	429		Blank corrected based on Raw Data (448-10/482-10 2)	52740	139702	98192	61638	33524	10450	1189
Raw Data (448-10/482-10 2)	52920	266	45227	36950	23020	12742	3565	433	260	50497	50770	18991	9966	3615	442	269	58638	50277	30218	4734	4287	451	271	41978	41033	16926	5139	438	265	40837	25001	5385	4842	420	272	48308	37827	16630	5830	417		Blank corrected based on Raw Data (448-10/482-10 2)	52920	136338	98239	62641	33270	10296	1184
Raw Data (448-10/482-10 2)	53100	266	46919	36952	23047	12636	3689	450	256	52222	50576	18918	9851	3576	456	267	59281	50352	29759	4765	4351	452	271	41855	41569	16964	5116	428	270	41479	25908	5542	5017	422	284	48783	38651	16725	5907	427		Blank corrected based on Raw Data (448-10/482-10 2)	53100	140014	96864	63534	33183	10509	1208
Raw Data (448-10/482-10 2)	53280	272	45351	36736	23392	12746	3705	441	263	51415	50428	19135	9996	3630	464	266	59311	50260	30616	4742	4264	432	257	41552	40374	16544	4998	415	262	41404	25231	5453	4925	438	268	48338	38513	16573	5884	431		Blank corrected based on Raw Data (448-10/482-10 2)	53280	139509	97283	61706	33102	10248	1154
Raw Data (448-10/482-10 2)	53460	263	45806	36580	23053	12573	3569	440	271	51313	50840	19025	10062	3615	440	261	58846	50555	30159	4744	4225	443	271	41919	41277	16924	5157	431	274	40753	24818	5373	4809	428	272	48307	37903	16434	5846	422		Blank corrected based on Raw Data (448-10/482-10 2)	53460	142681	96423	61334	33283	10404	1212
Raw Data (448-10/482-10 2)	53640	267	45303	36657	23163	12676	3634	439	263	51268	49723	18909	9808	3542	447	272	58777	49913	30436	4756	4354	435	270	41864	41408	16862	5174	439	261	40800	25515	5487	4950	426	266	48198	38051	16537	5879	421		Blank corrected based on Raw Data (448-10/482-10 2)	53640	139051	97757	63410	33421	10473	1211
Raw Data (448-10/482-10 2)	53820	266	45908	36884	23251	12758	3705	443	267	51181	50795	19052	10159	3633	441	272	59432	50063	30384	4780	4224	448	270	41314	40298	16396	5027	422	270	41372	24946	5437	4831	424	264	48930	38373	16343	5806	431		Blank corrected based on Raw Data (448-10/482-10 2)	53820	138760	97879	60779	33294	10559	1168
Raw Data (448-10/482-10 2)	54000	272	45323	36682	23092	12550	3594	446	267	50894	50845	18904	9934	3596	454	266	58526	49656	30440	4793	4286	427	261	41434	41087	16909	5133	419	267	40860	25078	5410	4790	435	260	48243	38071	16351	5857	429		Blank corrected based on Raw Data (448-10/482-10 2)	54000	137922	99130	62351	33369	10456	1206
Raw Data (448-10/482-10 2)	54180	272	45383	36625	23244	12793	3676	440	256	51073	49887	18957	9941	3587	469	274	59042	50264	30890	4871	4300	450	265	41885	41583	16968	5213	428	271	40820	25294	5399	4895	422	266	48402	37896	16794	5827	431		Blank corrected based on Raw Data (448-10/482-10 2)	54180	137200	98204	60134	33204	10461	1159
Raw Data (448-10/482-10 2)	54360	265	45828	36588	23292	12705	3688	433	265	51149	50822	19044	10049	3657	453	264	58880	50145	30223	4834	4286	438	258	41705	41044	16480	5062	418	261	41122	25304	5405	4855	425	275	48119	37275	16421	5804	417		Blank corrected based on Raw Data (448-10/482-10 2)	54360	140464	97564	60486	33312	10340	1200
Raw Data (448-10/482-10 2)	54540	257	45580	36559	23187	12633	3605	438	272	51344	50352	19074	9982	3649	457	263	59105	50196	30285	4752	4268	432	278	41661	40812	16661	5147	429	268	40911	25035	5413	4848	431	277	48258	37790	16367	5809	402		Blank corrected based on Raw Data (448-10/482-10 2)	54540	139420	97172	61069	32967	10726	1173
Raw Data (448-10/482-10 2)	54720	264	45393	36758	23161	12752	3699	442	264	51976	51120	19369	10084	3701	461	269	59148	49851	30563	4879	4300	434	266	42090	41869	16943	5252	427	269	41221	25242	5481	4824	434	262	48253	38041	16343	5841	419		Blank corrected based on Raw Data (448-10/482-10 2)	54720	141484	98397	62619	33361	10457	1171
Raw Data (448-10/482-10 2)	54900	262	45927	36721	23250	12590	3668	427	262	51277	49725	18824	9894	3590	461	269	59247	49537	30695	4825	4332	445	274	41615	41556	16685	5124	431	270	41009	25291	5436	4886	424	273	48575	38408	16500	5844	426		Blank corrected based on Raw Data (448-10/482-10 2)	54900	135185	98098	62869	33153	10818	1115
Raw Data (448-10/482-10 2)	55080	262	45622	36772	23383	12644	3671	444	259	51384	50575	19165	10036	3653	455	263	59091	49916	30568	4873	4324	458	271	41790	40548	16439	5044	431	267	41238	24909	5411	4878	427	272	48047	37813	16457	5785	411		Blank corrected based on Raw Data (448-10/482-10 2)	55080	136292	97968	62559	33261	11230	1225
Raw Data (448-10/482-10 2)	55260	263	45729	36652	23138	12646	3661	439	267	51186	50609	19145	10134	3631	448	272	58970	49933	30289	4831	4283	443	263	41147	40557	16513	5040	433	265	40926	24923	5412	4805	439	272	48618	38026	16232	5702	422		Blank corrected based on Raw Data (448-10/482-10 2)	55260	142236	97450	61819	33442	10212	1156
Raw Data (448-10/482-10 2)	55440	265	45227	36396	23088	12640	3673	438	270	51519	50912	19176	10038	3678	466	273	58712	50013	30129	4949	4279	455	275	41713	41156	16930	5131	430	271	41017	24846	5385	4765	420	266	48397	37714	16310	5887	422		Blank corrected based on Raw Data (448-10/482-10 2)	55440	140352	97930	62575	33250	10439	1147
Raw Data (448-10/482-10 2)	55620	262	45238	36318	23178	12682	3648	438	264	51439	49604	18768	9844	3553	459	268	59065	50036	30604	4836	4309	448	268	41912	40990	16695	5044	427	265	40933	25157	5416	4985	428	266	48133	37884	16484	5871	425		Blank corrected based on Raw Data (448-10/482-10 2)	55620	139195	97057	61737	33138	10478	1194
Raw Data (448-10/482-10 2)	55800	265	45908	36819	23330	12624	3637	451	268	51474	50389	18812	9964	3661	458	270	59221	49575	30364	4913	4315	446	271	41444	40648	16394	5015	422	264	41115	25250	5417	4933	431	274	48241	37754	16398	5763	412		Blank corrected based on Raw Data (448-10/482-10 2)	55800	137560	96599	62585	33628	10343	1182
Raw Data (448-10/482-10 2)	55980	269	45468	36592	23121	12711	3665	440	262	50707	50803	18856	10012	3663	456	269	58553	49606	29634	4824	4259	440	271	41245	40893	16732	5133	430	276	40501	24891	5423	4792	437	277	48724	37974	16175	5746	412		Blank corrected based on Raw Data (448-10/482-10 2)	55980	140553	98001	62091	32886	10341	1171
Raw Data (448-10/482-10 2)	56160	265	45627	36471	23294	12825	3700	439	281	52144	50791	19312	10059	3699	468	276	59065	49534	30192	4980	4278	453	259	41793	41170	16967	5144	426	268	40764	24943	5360	4801	437	274	48544	37889	16279	5845	426		Blank corrected based on Raw Data (448-10/482-10 2)	56160	142192	95961	63359	33421	10498	1164
Raw Data (448-10/482-10 2)	56340	250	45457	36412	23139	12515	3603	439	275	51316	49184	18796	9655	3550	464	262	58525	49244	30353	4822	4305	438	267	41593	40796	16642	5070	436	271	40578	25250	5466	4946	413	266	47854	37692	16350	5871	413		Blank corrected based on Raw Data (448-10/482-10 2)	56340	139384	96512	60709	33110	10341	1188
Raw Data (448-10/482-10 2)	56520	274	45576	36290	23354	12662	3619	426	273	51074	50245	18801	9936	3693	466	264	59100	49911	30376	4880	4321	451	263	41515	40304	16272	5020	442	274	41189	24936	5463	4876	424	264	47913	37667	16330	5741	425		Blank corrected based on Raw Data (448-10/482-10 2)	56520	140099	96494	63265	32994	10943	1193
Raw Data (448-10/482-10 2)	56700	267	45076	36322	22851	12508	3606	438	280	50760	50539	18817	9860	3565	440	271	58666	49429	29992	4785	4239	445	260	41427	41051	16759	5079	432	259	40468	24796	5345	4775	425	265	48500	38212	16319	5833	423		Blank corrected based on Raw Data (448-10/482-10 2)	56700	136087	97559	62213	33121	10369	1194
Raw Data (448-10/482-10 2)	56880	266	45773	36538	23048	12526	3646	443	263	51529	49314	18869	9771	3587	451	264	59026	49088	30463	4853	4336	437	262	41586	41011	16748	5058	422	267	40956	25287	5437	4952	425	272	48983	38494	16508	5904	403		Blank corrected based on Raw Data (448-10/482-10 2)	56880	137846	96749	62468	33032	11138	1220
Raw Data (448-10/482-10 2)	57060	264	45640	36446	23238	12499	3613	432	271	50951	49323	18741	9833	3624	472	269	58740	49878	30475	4827	4263	438	261	41863	41188	16586	5062	425	274	40567	24830	5446	4856	430	270	49059	38103	16437	5782	426		Blank corrected based on Raw Data (448-10/482-10 2)	57060	140865	97860	61603	33345	10632	1151
Raw Data (448-10/482-10 2)	57240	265	45704	36370	23118	12611	3652	438	269	51009	50168	18929	9937	3642	453	262	59220	49304	30090	4847	4291	437	261	41647	40366	16392	5027	435	265	40665	24572	5409	4869	421	271	48334	37385	16211	5681	422		Blank corrected based on Raw Data (448-10/482-10 2)	57240	142137	98052	62677	33127	10532	1175
Raw Data (448-10/482-10 2)	57420	267	44746	36250	22929	12546	3592	438	266	51078	50044	18755	9840	3628	472	278	58625	49745	29854	4815	4234	451	274	41773	41333	16896	5191	431	277	40562	24782	5383	4835	419	281	48270	37508	16143	5742	427		Blank corrected based on Raw Data (448-10/482-10 2)	57420	139539	97025	63660	33247	10311	1163
Raw Data (448-10/482-10 2)	57600	258	45249	36447	23183	12695	3684	444	264	51005	49192	18852	9893	3636	444	271	58451	49125	30716	4805	4279	434	279	41653	41293	16985	5166	436	272	40858	25030	5502	4903	425	272	48174	37804	16343	5690	427		Blank corrected based on Raw Data (448-10/482-10 2)	57600	139402	96502	61618	33118	10521	1151
Raw Data (448-10/482-10 2)	57780	266	45744	36513	23271	12510	3632	430	274	51588	49989	18886	9962	3663	463	267	58979	49623	30135	4823	4287	438	264	41331	40621	16397	5044	426	274	41087	25027	5463	4868	437	276	47724	37598	16471	5795	410		Blank corrected based on Raw Data (448-10/482-10 2)	57780	139446	97162	61486	33265	9988	1182
Raw Data (448-10/482-10 2)	57960	253	45259	36075	23003	12492	3610	434	261	51093	50080	18817	9902	3638	448	272	58816	49277	30186	4837	4281	455	263	41549	41021	16816	5112	423	269	40999	25197	5445	4816	441	279	47953	37303	16271	5703	428		Blank corrected based on Raw Data (448-10/482-10 2)	57960	140339	97997	60599	33087	10215	1192
Raw Data (448-10/482-10 2)	58140	261	46271	36394	23301	12718	3657	444	262	51114	49788	19045	9934	3664	456	272	58705	49234	30772	4881	4319	445	266	41699	41630	16979	5120	431	265	41531	25464	5496	4925	429	267	48021	37291	16519	5778	417		Blank corrected based on Raw Data (448-10/482-10 2)	58140	138147	97872	61244	33040	10272	1163
Raw Data (448-10/482-10 2)	58320	256	45744	36394	23191	12618	3673	427	254	50967	49526	18876	9957	3640	462	269	58732	49257	30736	4889	4290	444	254	41588	41273	16879	5122	421	266	41294	25394	5447	4957	418	277	48217	37146	16524	5810	414		Blank corrected based on Raw Data (448-10/482-10 2)	58320	138753	97056	61427	33064	10133	1141
Raw Data (448-10/482-10 2)	58500	264	45100	36044	22893	12519	3690	431	265	50742	50297	18762	9942	3617	467	265	58702	48953	29981	4878	4253	448	269	41382	40417	16580	5078	432	270	40700	24905	5360	4924	431	272	47709	37107	16355	5791	421		Blank corrected based on Raw Data (448-10/482-10 2)	58500	137968	96606	60929	33049	10319	1138
Raw Data (448-10/482-10 2)	58680	259	44921	36084	22806	12581	3602	442	261	50879	50001	18921	9993	3590	449	264	58483	49639	29855	4839	4214	432	272	40993	40450	16735	5131	439	264	41042	25034	5491	4876	434	259	48373	37274	16411	5817	427		Blank corrected based on Raw Data (448-10/482-10 2)	58680	141584	96937	62900	32955	10301	1183
Raw Data (448-10/482-10 2)	58860	266	45528	36206	23111	12452	3603	446	264	51031	49211	18653	9797	3581	453	267	58562	49286	30370	4923	4316	442	267	41357	40999	16781	5129	429	271	40373	24898	5292	4736	410	264	48032	37261	16019	5697	401		Blank corrected based on Raw Data (448-10/482-10 2)	58860	140250	96765	61796	32999	10291	1222
Raw Data (448-10/482-10 2)	59040	266	45475	36142	23125	12584	3644	444	262	50946	49714	18813	9805	3598	464	264	58700	49198	30306	4888	4290	430	266	41765	41154	16781	5127	428	270	40689	24758	5351	4829	429	271	48103	36983	16049	5691	428		Blank corrected based on Raw Data (448-10/482-10 2)	59040	140910	97074	61120	32822	10243	1162
Raw Data (448-10/482-10 2)	59220	264	45308	36094	23134	12598	3618	440	266	51150	50144	18847	9885	3632	463	257	58792	49339	30037	4860	4229	440	270	41733	41397	16741	5135	436	265	40795	24901	5354	4743	417	271	48010	36985	16242	5731	412		Blank corrected based on Raw Data (448-10/482-10 2)	59220	140451	97270	62051	32828	10617	1193
Raw Data (448-10/482-10 2)	59400	274	44901	36161	22888	12420	3638	442	270	51162	50356	18781	9896	3641	459	264	58719	49059	30092	4825	4195	438	261	41452	40818	16684	5062	418	263	40570	24914	5470	4884	431	270	47912	37189	16253	5765	426		Blank corrected based on Raw Data (448-10/482-10 2)	59400	139588	96166	60862	33000	10482	1141
Raw Data (448-10/482-10 2)	59580	261	45141	36211	23108	12669	3667	447	263	51397	50311	18941	9986	3684	458	277	58366	49039	30209	4888	4280	443	262	40927	40710	16683	5138	425	267	41024	25433	5485	4883	435	263	47630	37070	16327	5749	423		Blank corrected based on Raw Data (448-10/482-10 2)	59580	140486	97374	61295	33371	10308	1149
Raw Data (448-10/482-10 2)	59760	268	45445	35987	22938	12424	3638	424	264	50809	49251	18362	9737	3593	461	259	58633	49687	30299	4814	4280	444	273	41179	41968	16693	5120	444	255	39858	24738	5352	4800	425	274	48154	37543	15996	5600	419		Blank corrected based on Raw Data (448-10/482-10 2)	59760	138671	95870	61298	32902	10387	1198
Raw Data (448-10/482-10 2)	59940	270	44884	36129	22987	12461	3637	438	262	50932	49268	18735	9786	3608	459	265	59503	48878	30547	4866	4398	450	271	41120	41113	16468	5107	437	262	41121	25126	5411	4857	428	272	48214	37397	16200	5683	420		Blank corrected based on Raw Data (448-10/482-10 2)	59940	139990	97979	60699	33002	10048	1171
Raw Data (448-10/482-10 2)	60120	261	45045	35916	22970	12604	3664	436	263	51553	50241	19134	10019	3662	456	266	58916	49188	30511	4928	4267	430	271	41385	40598	16472	5061	427	263	40638	24787	5414	4899	435	271	48720	37519	16514	5746	413		Blank corrected based on Raw Data (448-10/482-10 2)	60120	140061	97004	61485	33058	10410	1200
Raw Data (448-10/482-10 2)	60300	270	45013	36035	23124	12575	3604	447	267	50769	49286	18519	9745	3575	459	266	58646	48651	30075	4931	4248	438	265	41547	41023	16746	5087	435	272	40636	24982	5438	4863	424	280	48135	37434	16271	5708	426		Blank corrected based on Raw Data (448-10/482-10 2)	60300	141997	95917	62958	32695	10319	1152
Raw Data (448-10/482-10 2)	60480	264	45010	36123	23133	12445	3625	433	263	50976	49775	18733	9864	3641	463	277	58430	49484	30088	4785	4232	437	269	41606	41716	16911	5228	442	271	40092	24721	5433	4934	429	265	47782	37264	16356	5710	424		Blank corrected based on Raw Data (448-10/482-10 2)	60480	139421	97389	61982	33295	10351	1160
Raw Data (448-10/482-10 2)	60660	266	44703	36340	22747	12340	3580	438	279	51470	49913	18545	9727	3573	457	270	59112	49202	30660	4857	4274	430	263	41225	40087	16244	4996	425	271	40898	24671	5359	4803	431	281	48029	37425	16166	5824	428		Blank corrected based on Raw Data (448-10/482-10 2)	60660	141688	96625	62747	32899	10476	1183
Raw Data (448-10/482-10 2)	60840	262	45140	36078	23283	12589	3657	426	268	50774	49093	18673	9757	3624	464	275	58394	48945	30724	4881	4362	443	271	40512	40146	16598	5095	426	260	39869	24650	5426	4817	422	268	47719	37105	15910	5731	422		Blank corrected based on Raw Data (448-10/482-10 2)	60840	140027	97550	62149	33097	10222	1164
Raw Data (448-10/482-10 2)	61020	259	44909	35886	22899	12478	3610	436	265	51227	49653	18806	9797	3598	456	269	58426	49511	29929	4881	4301	439	274	41231	40912	16813	5108	439	259	40212	24670	5354	4733	430	268	48215	37413	16121	5772	426		Blank corrected based on Raw Data (448-10/482-10 2)	61020	136880	96660	61862	32948	10464	1153
Raw Data (448-10/482-10 2)	61200	270	44822	35914	23197	12480	3620	450	282	51056	49422	18775	9798	3604	460	266	58986	49502	30770	4915	4351	440	274	41060	40330	16405	5007	430	267	40074	24438	5391	4845	424	264	48213	37675	16012	5714	411		Blank corrected based on Raw Data (448-10/482-10 2)	61200	140772	95895	62944	32753	10158	1176
Raw Data (448-10/482-10 2)	61380	268	44971	35933	23040	12511	3660	435	271	51195	49962	18961	9956	3629	448	271	58553	49388	30022	4888	4249	457	270	40931	40197	16513	4987	442	267	39748	24506	5378	4802	425	269	48169	37538	15926	5698	427		Blank corrected based on Raw Data (448-10/482-10 2)	61380	137450	96654	62608	33278	10285	1152
Raw Data (448-10/482-10 2)	61560	259	45436	36002	23138	12546	3671	436	268	50727	49114	18861	9826	3669	463	265	58215	48840	30123	4879	4294	449	278	41233	40749	16566	5031	434	263	40394	24721	5388	4892	421	272	48403	37343	16037	5739	430		Blank corrected based on Raw Data (448-10/482-10 2)	61560	135784	97640	61641	32819	10159	1140
Raw Data (448-10/482-10 2)	61740	265	45035	36097	23012	12400	3625	447	266	50773	49276	18848	9690	3632	463	266	58663	48748	30675	4940	4250	425	266	41018	39975	16170	4999	428	269	40416	24598	5375	4862	424	272	47463	36927	15901	5692	414		Blank corrected based on Raw Data (448-10/482-10 2)	61740	139284	96541	59461	33107	10570	1174
Raw Data (448-10/482-10 2)	61920	256	45292	35987	23105	12510	3678	442	260	51242	49912	18941	9940	3701	463	266	58651	49359	30433	4799	4244	446	274	40661	39617	16217	5005	437	275	39689	24273	5339	4773	417	266	48333	37665	16057	5731	426		Blank corrected based on Raw Data (448-10/482-10 2)	61920	139166	95559	62119	33052	10048	1154
Raw Data (448-10/482-10 2)	62100	277	45070	36021	22992	12518	3657	433	272	51085	50421	18760	9825	3625	467	271	58095	49327	30145	4822	4220	446	260	40854	40451	16484	5076	430	268	39855	24446	5367	4818	430	267	48058	37133	15937	5696	418		Blank corrected based on Raw Data (448-10/482-10 2)	62100	140348	96756	62257	32842	10272	1185
Raw Data (448-10/482-10 2)	62280	273	44863	35857	22941	12512	3660	434	280	50918	47992	18410	9822	3559	469	274	58503	49356	30382	4899	4265	444	266	41337	40550	16542	5064	436	276	40139	24644	5407	4929	429	270	47909	37494	16134	5654	424		Blank corrected based on Raw Data (448-10/482-10 2)	62280	141100	96254	62060	32862	10974	1134
Raw Data (448-10/482-10 2)	62460	260	45279	35985	23026	12473	3661	451	263	50560	49605	18694	9762	3644	463	265	58459	48938	30363	4825	4302	444	269	41203	40484	16299	5049	441	277	40352	24372	5399	4904	426	274	47442	36799	15904	5621	406		Blank corrected based on Raw Data (448-10/482-10 2)	62460	138975	96804	61951	32596	10227	1190
Raw Data (448-10/482-10 2)	62640	256	44514	35697	22748	12378	3616	433	260	51355	49312	18676	9717	3617	455	273	58429	48952	30231	4875	4276	434	252	41304	40796	16746	5108	439	266	40014	24528	5348	4721	430	263	47901	37142	15905	5684	422		Blank corrected based on Raw Data (448-10/482-10 2)	62640	137540	94557	62069	32669	10378	1165
Raw Data (448-10/482-10 2)	62820	263	44988	35682	22919	12461	3668	445	259	51555	49731	18610	9797	3585	442	270	58477	49052	30102	4862	4251	443	263	41105	40849	16548	5054	427	269	40183	24902	5448	4895	426	274	48317	37228	16046	5799	402		Blank corrected based on Raw Data (448-10/482-10 2)	62820	138522	96896	61807	32974	10208	1189
Raw Data (448-10/482-10 2)	63000	266	45124	35986	23041	12529	3615	430	267	51083	49191	18674	9750	3629	462	268	58768	49424	30219	4818	4288	444	256	41118	40603	16376	5055	444	262	40424	24550	5417	4860	429	266	47620	36790	16037	5646	428		Blank corrected based on Raw Data (448-10/482-10 2)	63000	139414	96433	61759	32866	10368	1161
Raw Data (448-10/482-10 2)	63180	264	44990	35888	22814	12407	3612	444	269	51080	49882	18706	9782	3629	447	266	58864	48969	29544	4828	4253	436	264	40622	39596	16311	5023	424	268	40303	24300	5417	4898	428	269	47891	37250	16057	5750	420		Blank corrected based on Raw Data (448-10/482-10 2)	63180	140104	97118	61766	32963	9949	1169
Raw Data (448-10/482-10 2)	63360	272	44589	35957	22956	12569	3653	450	264	51959	50033	18935	9935	3696	449	275	58657	48673	29618	4965	4298	433	259	41285	40699	16743	5106	429	259	39947	24533	5346	4779	427	269	47983	37282	15969	5685	423		Blank corrected based on Raw Data (448-10/482-10 2)	63360	139039	98030	61916	32766	10495	1184
Raw Data (448-10/482-10 2)	63540	266	44975	35643	22867	12489	3640	441	270	50912	48467	18409	9666	3564	460	265	58466	49212	30239	4830	4289	442	260	41062	40191	16440	5019	420	263	40184	24581	5338	4851	419	265	47696	37052	16062	5715	425		Blank corrected based on Raw Data (448-10/482-10 2)	63540	139635	97171	62820	32554	9918	1216
Raw Data (448-10/482-10 2)	63720	259	44639	35875	22468	12250	3569	435	266	50636	49703	18682	9692	3590	465	269	58267	49099	29254	4826	4172	439	267	40904	40086	16209	4945	434	265	40074	24405	5289	4863	423	275	47750	36664	15961	5708	412		Blank corrected based on Raw Data (448-10/482-10 2)	63720	141652	97548	62150	32740	10198	1154
Raw Data (448-10/482-10 2)	63900	262	44001	35713	22643	12315	3534	444	261	50803	49409	18485	9631	3573	463	268	58311	49051	30013	4821	4207	444	276	41328	40717	16658	5064	425	259	40194	24265	5357	4731	432	273	47709	37257	15911	5620	426		Blank corrected based on Raw Data (448-10/482-10 2)	63900	138007	96447	63387	32500	9959	1172
Raw Data (448-10/482-10 2)	64080	268	44810	35819	23133	12476	3657	445	269	51110	49048	18592	9869	3648	444	263	58632	49076	30124	4862	4274	436	263	41084	40745	16596	5136	427	265	39860	24583	5426	4857	422	264	48519	37306	16092	5743	425		Blank corrected based on Raw Data (448-10/482-10 2)	64080	141182	96154	61995	32826	10599	1180
Raw Data (448-10/482-10 2)	64260	264	45150	36012	22952	12436	3668	436	265	50639	49545	18623	9743	3613	463	268	58253	49133	29783	4903	4250	437	267	41040	40360	16411	5017	432	277	39967	24282	5406	4886	424	270	47696	36873	16025	5735	419		Blank corrected based on Raw Data (448-10/482-10 2)	64260	137242	96775	61377	32441	10156	1209
Raw Data (448-10/482-10 2)	64440	266	44555	35966	22996	12416	3645	445	262	50926	49543	18674	9776	3626	457	281	58549	48794	29875	4800	4213	442	264	40784	39894	16358	4990	427	269	39900	24085	5336	4800	423	275	47523	36837	15797	5703	420		Blank corrected based on Raw Data (448-10/482-10 2)	64440	138163	97677	61390	32723	10052	1205
Raw Data (448-10/482-10 2)	64620	260	45347	35499	22639	12645	3791	439	269	52120	51242	18945	9774	3681	459	269	58307	48696	29213	4927	4318	443	261	40771	40994	16596	5133	416	270	40089	24918	5438	4822	432	266	48276	37442	15883	5604	417		Blank corrected based on Raw Data (448-10/482-10 2)	64620	138551	95980	60775	32737	10203	1142
Raw Data (448-10/482-10 2)	64800	268	45007	35503	22886	12319	3625	434	271	51502	48835	18484	9595	3563	455	268	58208	48383	29682	4854	4271	442	262	40787	40497	16452	5071	419	266	40156	24790	5469	4891	426	280	47871	37068	15862	5691	407		Blank corrected based on Raw Data (448-10/482-10 2)	64800	137940	95852	61786	32842	10204	1166
Raw Data (448-10/482-10 2)	64980	265	44801	35812	22975	12386	3649	444	264	50963	49762	18624	9676	3639	445	264	58355	49079	29858	4823	4258	444	267	40456	39761	16139	4908	425	278	40295	24198	5373	4887	424	277	47913	37284	15851	5694	406		Blank corrected based on Raw Data (448-10/482-10 2)	64980	138569	96515	62080	32752	10177	1167
Raw Data (448-10/482-10 2)	65160	262	44484	35545	22742	12171	3573	427	267	51017	50218	18516	9702	3577	456	266	58170	49350	29207	4841	4230	436	271	40987	40683	16771	5079	427	273	40097	24431	5368	4761	426	270	47970	36945	15731	5659	412		Blank corrected based on Raw Data (448-10/482-10 2)	65160	139121	96712	61172	32547	10168	1158
																																										Blank corrected based on Raw Data (448-10/482-10 2)	65340	140371	95826	61364	32717	10445	1121
																																										Blank corrected based on Raw Data (448-10/482-10 2)	65520	140015	95691	61863	32727	10269	1150
																																										Blank corrected based on Raw Data (448-10/482-10 2)	65700	140010	96804	61596	32612	10009	1201
																																										Blank corrected based on Raw Data (448-10/482-10 2)	65880	141029	94454	61968	32675	10077	1166
																																										Blank corrected based on Raw Data (448-10/482-10 2)	66060	140543	95763	60666	32646	10353	1192
																																										Blank corrected based on Raw Data (448-10/482-10 2)	66240	139705	95756	61689	32633	10387	1195
																																										Blank corrected based on Raw Data (448-10/482-10 2)	66420	140625	96163	62180	32540	10058	1203
																																										Blank corrected based on Raw Data (448-10/482-10 2)	66600	138146	95979	61419	32786	10765	1184
																																										Blank corrected based on Raw Data (448-10/482-10 2)	66780	140717	95770	61101	32633	10025	1160
																																										Blank corrected based on Raw Data (448-10/482-10 2)	66960	140790	95874	61473	32828	10129	1171
																																										Blank corrected based on Raw Data (448-10/482-10 2)	67140	139831	96407	59708	32552	10097	1152
																																										Blank corrected based on Raw Data (448-10/482-10 2)	67320	140658	96196	62678	32569	10913	1165
																																										Blank corrected based on Raw Data (448-10/482-10 2)	67500	136783	96651	61388	32729	10375	1170
																																										Blank corrected based on Raw Data (448-10/482-10 2)	67680	140234	95753	60342	32865	10035	1142
																																										Blank corrected based on Raw Data (448-10/482-10 2)	67860	137828	95287	59949	33000	10230	1187
																																										Blank corrected based on Raw Data (448-10/482-10 2)	68040	138358	96115	60439	32680	10420	1175
																																										Blank corrected based on Raw Data (448-10/482-10 2)	68220	137183	96112	61642	32729	9927	1126
																																										Blank corrected based on Raw Data (448-10/482-10 2)	68400	137960	94567	60680	32650	10020	1169
																																										Blank corrected based on Raw Data (448-10/482-10 2)	68580	139355	96221	61075	33160	10019	1178
																																										Blank corrected based on Raw Data (448-10/482-10 2)	68760	140515	96731	61421	32657	10092	1228
																																										Blank corrected based on Raw Data (448-10/482-10 2)	68940	138389	95867	62612	32470	10128	1119
																																										Blank corrected based on Raw Data (448-10/482-10 2)	69120	139872	95425	60715	32665	10001	1136
																																										Blank corrected based on Raw Data (448-10/482-10 2)	69300	138787	95757	60935	32643	9990	1188
																																										Blank corrected based on Raw Data (448-10/482-10 2)	69480	139933	96817	60038	32745	10335	1171
																																										Blank corrected based on Raw Data (448-10/482-10 2)	69660	137481	95904	61369	32752	10008	1138
																																										Blank corrected based on Raw Data (448-10/482-10 2)	69840	139220	96053	61797	32410	10247	1199
																																										Blank corrected based on Raw Data (448-10/482-10 2)	70020	139073	94581	62489	33221	10550	1148
																																										Blank corrected based on Raw Data (448-10/482-10 2)	70200	140415	94973	61354	32793	10053	1171
																																										Blank corrected based on Raw Data (448-10/482-10 2)	70380	139516	96565	61993	32756	10019	1197
																																										Blank corrected based on Raw Data (448-10/482-10 2)	70560	137548	96261	60224	32557	9939	1179
																																										Blank corrected based on Raw Data (448-10/482-10 2)	70740	141216	94798	61025	32621	10022	1125
																																										Blank corrected based on Raw Data (448-10/482-10 2)	70920	139503	94876	60244	32652	10365	1162
																																										Blank corrected based on Raw Data (448-10/482-10 2)	71100	138637	94032	61171	32762	9886	1196
																																										Blank corrected based on Raw Data (448-10/482-10 2)	71280	137457	96511	60868	32680	10068	1173
																																										Blank corrected based on Raw Data (448-10/482-10 2)	71460	138892	96099	59912	32662	10111	1164
																																										Blank corrected based on Raw Data (448-10/482-10 2)	71640	139021	94400	59434	32665	10040	1187
																																										Blank corrected based on Raw Data (448-10/482-10 2)	71820	138562	95990	61613	32738	10026	1169
																																										Blank corrected based on Raw Data (448-10/482-10 2)	72000	137719	96819	61301	32541	9962	1121
																																										Blank corrected based on Raw Data (448-10/482-10 2)	72180	136855	95131	61967	32660	9852	1181
																																										Blank corrected based on Raw Data (448-10/482-10 2)	72360	139396	95271	62131	32679	9887	1194
																																										Blank corrected based on Raw Data (448-10/482-10 2)	72540	140263	95694	61188	32422	9851	1157
																																										Blank corrected based on Raw Data (448-10/482-10 2)	72720	138620	95615	62103	32480	10122	1141
																																										Blank corrected based on Raw Data (448-10/482-10 2)	72900	136801	95688	61709	32509	10283	1181
																																										Blank corrected based on Raw Data (448-10/482-10 2)	73080	138833	95148	61626	32785	9943	1182
																																										Blank corrected based on Raw Data (448-10/482-10 2)	73260	140105	94890	60961	32563	10048	1140
																																										Blank corrected based on Raw Data (448-10/482-10 2)	73440	139840	95552	59806	32473	10497	1138
																																										Blank corrected based on Raw Data (448-10/482-10 2)	73620	138892	95485	61417	32511	10190	1111
																																										Blank corrected based on Raw Data (448-10/482-10 2)	73800	137445	94734	60287	32396	10228	1104
																																										Blank corrected based on Raw Data (448-10/482-10 2)	73980	139573	94998	61249	32383	10175	1165
																																										Blank corrected based on Raw Data (448-10/482-10 2)	74160	137648	94918	59881	32456	10619	1104
																																										Blank corrected based on Raw Data (448-10/482-10 2)	74340	136115	95663	60493	32305	9996	1142
																																										Blank corrected based on Raw Data (448-10/482-10 2)	74520	139482	95948	60752	32403	10331	1156
																																										Blank corrected based on Raw Data (448-10/482-10 2)	74700	136263	96247	60422	32511	9765	1144
																																										Blank corrected based on Raw Data (448-10/482-10 2)	74880	135447	94907	61485	32432	9852	1125
																																										Blank corrected based on Raw Data (448-10/482-10 2)	75060	136292	95778	60310	32404	9994	1093
																																										Blank corrected based on Raw Data (448-10/482-10 2)	75240	137820	94368	60740	32616	9730	1118
																																										Blank corrected based on Raw Data (448-10/482-10 2)	75420	138526	95059	61612	32378	10138	1085
																																										Blank corrected based on Raw Data (448-10/482-10 2)	75600	138462	94865	60590	32367	10007	1095
																																										Blank corrected based on Raw Data (448-10/482-10 2)	75780	138312	94031	60966	32344	10066	1090
																																										Blank corrected based on Raw Data (448-10/482-10 2)	75960	136521	95351	61232	32615	10359	1094
																																										Blank corrected based on Raw Data (448-10/482-10 2)	76140	137989	94851	60620	32410	9973	1106
																																										Blank corrected based on Raw Data (448-10/482-10 2)	76320	138009	95971	59770	32650	9760	1113
																																										Blank corrected based on Raw Data (448-10/482-10 2)	76500	139488	94400	60947	32438	9908	1116
																																										Blank corrected based on Raw Data (448-10/482-10 2)	76680	138563	96162	60679	32424	10223	1105
																																										Blank corrected based on Raw Data (448-10/482-10 2)	76860	137942	94697	61649	32204	10114	1127
																																										Blank corrected based on Raw Data (448-10/482-10 2)	77040	137907	95664	61623	32532	9922	1107
																																										Blank corrected based on Raw Data (448-10/482-10 2)	77220	139544	94419	60320	32247	9933	1129
																																										Blank corrected based on Raw Data (448-10/482-10 2)	77400	139529	94675	60578	32271	9916	1101
																																										Blank corrected based on Raw Data (448-10/482-10 2)	77580	135555	95328	61111	32211	10402	1136
																																										Blank corrected based on Raw Data (448-10/482-10 2)	77760	137329	94627	60692	32681	10546	1069
																																										Blank corrected based on Raw Data (448-10/482-10 2)	77940	136201	95667	59220	32163	9892	1125
																																										Blank corrected based on Raw Data (448-10/482-10 2)	78120	136344	93693	60826	32237	10029	1078
																																										Blank corrected based on Raw Data (448-10/482-10 2)	78300	137514	94429	60398	32035	10161	1144
																																										Blank corrected based on Raw Data (448-10/482-10 2)	78480	137665	95292	60683	32119	10355	1149
																																										Blank corrected based on Raw Data (448-10/482-10 2)	78660	137078	94847	60480	32258	10064	1148
																																										Blank corrected based on Raw Data (448-10/482-10 2)	78840	137960	95045	60787	31989	9906	1130
																																										Blank corrected based on Raw Data (448-10/482-10 2)	79020	138458	95479	60800	32265	9807	1096
																																										Blank corrected based on Raw Data (448-10/482-10 2)	79200	135631	94481	60499	32363	9862	1101
																																										Blank corrected based on Raw Data (448-10/482-10 2)	79380	137557	94421	58193	32130	9799	1101
																																										Blank corrected based on Raw Data (448-10/482-10 2)	79560	136196	95024	59986	31945	9859	1132
																																										Blank corrected based on Raw Data (448-10/482-10 2)	79740	137000	95816	60024	32054	9696	1087
																																										Blank corrected based on Raw Data (448-10/482-10 2)	79920	137178	94978	60125	32030	9846	1160
																																										Blank corrected based on Raw Data (448-10/482-10 2)	80100	131730	94244	61159	31951	9817	1147
																																										Blank corrected based on Raw Data (448-10/482-10 2)	80280	136664	95069	58998	32154	9808	1117
																																										Blank corrected based on Raw Data (448-10/482-10 2)	80460	138357	94497	60060	32079	9701	1129
																																										Blank corrected based on Raw Data (448-10/482-10 2)	80640	136337	95802	60521	31995	9712	1143
																																										Blank corrected based on Raw Data (448-10/482-10 2)	80820	136289	95704	61317	31982	9780	1096
																																										Blank corrected based on Raw Data (448-10/482-10 2)	81000	138026	94219	61110	31976	10188	1081
																																										Blank corrected based on Raw Data (448-10/482-10 2)	81180	138396	94406	61045	32073	9986	1117
																																										Blank corrected based on Raw Data (448-10/482-10 2)	81360	136072	93527	59620	31903	10080	1111
																																										Blank corrected based on Raw Data (448-10/482-10 2)	81540	136214	94268	60439	32187	9888	1131
																																										Blank corrected based on Raw Data (448-10/482-10 2)	81720	136559	94476	59338	32042	9777	1123
																																										Blank corrected based on Raw Data (448-10/482-10 2)	81900	137437	93632	60017	31781	9701	1123
																																										Blank corrected based on Raw Data (448-10/482-10 2)	82080	133393	94174	60207	31998	10236	1136
																																										Blank corrected based on Raw Data (448-10/482-10 2)	82260	134133	94430	60853	31879	10007	1093
																																										Blank corrected based on Raw Data (448-10/482-10 2)	82440	138499	94327	58813	31995	10137	1133
																																										Blank corrected based on Raw Data (448-10/482-10 2)	82620	136890	93777	59861	31807	10134	1121
																																										Blank corrected based on Raw Data (448-10/482-10 2)	82800	138218	93224	58688	31968	10070	1108
																																										Blank corrected based on Raw Data (448-10/482-10 2)	82980	137896	94877	59536	31754	10009	1137
																																										Blank corrected based on Raw Data (448-10/482-10 2)	83160	136417	94693	60190	31900	9821	1117
																																										Blank corrected based on Raw Data (448-10/482-10 2)	83340	137014	94410	58900	31853	9772	1118
																																										Blank corrected based on Raw Data (448-10/482-10 2)	83520	135551	93602	60442	31898	10105	1121
																																										Blank corrected based on Raw Data (448-10/482-10 2)	83700	136436	95339	61302	31590	10084	1137
																																										Blank corrected based on Raw Data (448-10/482-10 2)	83880	134432	94450	61065	31789	9762	1116
																																										Blank corrected based on Raw Data (448-10/482-10 2)	84060	136595	92997	59505	31867	9842	1165
																																										Blank corrected based on Raw Data (448-10/482-10 2)	84240	134669	94532	59494	31862	9771	1139
																																										Blank corrected based on Raw Data (448-10/482-10 2)	84420	137500	95036	59173	31806	9718	1109
																																										Blank corrected based on Raw Data (448-10/482-10 2)	84600	136665	94974	59901	31785	9818	1127
																																										Blank corrected based on Raw Data (448-10/482-10 2)	84780	138690	92477	59862	31476	9726	1153
																																										Blank corrected based on Raw Data (448-10/482-10 2)	84960	135931	93024	60587	31720	10006	1113
																																										Blank corrected based on Raw Data (448-10/482-10 2)	85140	136216	94765	58582	31724	9900	1118
																																										Blank corrected based on Raw Data (448-10/482-10 2)	85320	133314	93755	60009	31656	9886	1141
																																										Blank corrected based on Raw Data (448-10/482-10 2)	85500	137243	94514	59947	31653	9773	1103
																																										Blank corrected based on Raw Data (448-10/482-10 2)	85680	135982	93221	60664	31784	9788	1152
																																										Blank corrected based on Raw Data (448-10/482-10 2)	85860	134869	94747	60393	31558	9902	1153
																																										Blank corrected based on Raw Data (448-10/482-10 2)	86040	136123	95400	59034	31757	9842	1163
																																										Blank corrected based on Raw Data (448-10/482-10 2)	86220	135671	94236	58214	31727	9804	1153
																																										Blank corrected based on Raw Data (448-10/482-10 2)	86400	136483	94593	59550	31576	9820	1111
																																										Blank corrected based on Raw Data (448-10/482-10 2)	86580	135716	94189	59914	31416	9577	1150
																																										Blank corrected based on Raw Data (448-10/482-10 2)	86760	133351	93785	60008	31709	9774	1146
																																										Blank corrected based on Raw Data (448-10/482-10 2)	86940	134231	94040	60232	31646	9804	1119
																																										Blank corrected based on Raw Data (448-10/482-10 2)	87120	132405	94644	59181	31522	9698	1112
																																										Blank corrected based on Raw Data (448-10/482-10 2)	87300	134949	94370	60153	31459	9696	1133
																																										Blank corrected based on Raw Data (448-10/482-10 2)	87480	133977	94165	59931	31403	9607	1089
																																										Blank corrected based on Raw Data (448-10/482-10 2)	87660	135606	92642	58886	31661	9673	1163
																																										Blank corrected based on Raw Data (448-10/482-10 2)	87840	135081	93182	58845	31671	9811	1102
																																										Blank corrected based on Raw Data (448-10/482-10 2)	88020	135149	93482	60411	31375	9752	1157
																																										Blank corrected based on Raw Data (448-10/482-10 2)	88200	137004	92883	58522	31653	9653	1132
																																										Blank corrected based on Raw Data (448-10/482-10 2)	88380	137497	93567	60213	31495	9614	1131
																																										Blank corrected based on Raw Data (448-10/482-10 2)	88560	137784	92267	60527	31641	9683	1132
																																										Blank corrected based on Raw Data (448-10/482-10 2)	88740	135563	93405	59179	31563	9705	1125
																																										Blank corrected based on Raw Data (448-10/482-10 2)	88920	134825	92835	59171	31726	9688	1143
																																										Blank corrected based on Raw Data (448-10/482-10 2)	89100	133843	94520	60556	31475	9704	1130
																																										Blank corrected based on Raw Data (448-10/482-10 2)	89280	134276	93926	59910	31544	9646	1129
																																										Blank corrected based on Raw Data (448-10/482-10 2)	89460	135411	92852	59058	31448	9490	1160
																																										Blank corrected based on Raw Data (448-10/482-10 2)	89640	136190	94023	58909	31426	9596	1137
																																										Blank corrected based on Raw Data (448-10/482-10 2)	89820	135402	93008	60224	31507	9489	1129
																																										Blank corrected based on Raw Data (448-10/482-10 2)	90000	135471	93106	59198	31332	9844	1133
																																										Blank corrected based on Raw Data (448-10/482-10 2)	90180	136725	94069	60267	31611	9659	1166
																																										Blank corrected based on Raw Data (448-10/482-10 2)	90360	134654	94386	60617	31657	9645	1122
																																										Blank corrected based on Raw Data (448-10/482-10 2)	90540	136236	92708	60094	31480	9695	1158
																																										Blank corrected based on Raw Data (448-10/482-10 2)	90720	136654	94598	58999	31493	9658	1146
																																										Blank corrected based on Raw Data (448-10/482-10 2)	90900	138417	94476	58533	31633	9920	1175
																																										Blank corrected based on Raw Data (448-10/482-10 2)	91080	137597	93357	59501	31608	9900	1101
																																										Blank corrected based on Raw Data (448-10/482-10 2)	91260	134566	91902	59963	31633	9774	1105
																																										Blank corrected based on Raw Data (448-10/482-10 2)	91440	135566	92484	59631	31411	9755	1125
																																										Blank corrected based on Raw Data (448-10/482-10 2)	91620	133686	94734	59983	31527	9828	1134
																																										Blank corrected based on Raw Data (448-10/482-10 2)	91800	137122	94272	60985	31714	9573	1123
																																										Blank corrected based on Raw Data (448-10/482-10 2)	91980	133779	95378	60238	31710	9690	1117
																																										Blank corrected based on Raw Data (448-10/482-10 2)	92160	137075	94546	60671	31563	9607	1129
																																										Blank corrected based on Raw Data (448-10/482-10 2)	92340	134886	94151	59436	31580	9855	1159
																																										Blank corrected based on Raw Data (448-10/482-10 2)	92520	137753	93758	59198	31594	9601	1146
																																										Blank corrected based on Raw Data (448-10/482-10 2)	92700	135590	93962	58373	31326	9641	1149
																																										Blank corrected based on Raw Data (448-10/482-10 2)	92880	134336	94573	60265	31418	9547	1151
																																										Blank corrected based on Raw Data (448-10/482-10 2)	93060	134686	94720	60438	31499	9796	1154
																																										Blank corrected based on Raw Data (448-10/482-10 2)	93240	136873	93543	59422	31075	9527	1152
																																										Blank corrected based on Raw Data (448-10/482-10 2)	93420	133747	93197	60214	31289	9638	1156
																																										Blank corrected based on Raw Data (448-10/482-10 2)	93600	134028	94134	59787	31417	9686	1179
																																										Blank corrected based on Raw Data (448-10/482-10 2)	93780	134928	94304	59515	31235	9542	1123
																																										Blank corrected based on Raw Data (448-10/482-10 2)	93960	135004	94279	59224	31332	9508	1171
																																										Blank corrected based on Raw Data (448-10/482-10 2)	94140	133333	93912	59653	31454	9551	1172
																																										Blank corrected based on Raw Data (448-10/482-10 2)	94320	133720	93608	59760	31406	9657	1147
																																										Blank corrected based on Raw Data (448-10/482-10 2)	94500	135464	93599	58967	31414	9680	1162
																																										Blank corrected based on Raw Data (448-10/482-10 2)	94680	134067	94656	59114	31339	9655	1147
																																										Blank corrected based on Raw Data (448-10/482-10 2)	94860	137693	94190	59435	31294	9611	1155
																																										Blank corrected based on Raw Data (448-10/482-10 2)	95040	134407	92842	58365	31306	9538	1141
																																										Blank corrected based on Raw Data (448-10/482-10 2)	95220	135226	94242	59419	31246	9616	1178
																																										Blank corrected based on Raw Data (448-10/482-10 2)	95400	136588	94266	59582	31250	9719	1156
																																										Blank corrected based on Raw Data (448-10/482-10 2)	95580	134674	93876	59634	31308	9521	1131
																																										Blank corrected based on Raw Data (448-10/482-10 2)	95760	134235	92537	59334	31293	9759	1187
																																										Blank corrected based on Raw Data (448-10/482-10 2)	95940	134221	93354	59713	31339	9656	1149
																																										Blank corrected based on Raw Data (448-10/482-10 2)	96120	134362	92954	59547	31288	9867	1150
																																										Blank corrected based on Raw Data (448-10/482-10 2)	96300	133830	94005	58333	31139	9736	1148
																																										Blank corrected based on Raw Data (448-10/482-10 2)	96480	135159	94442	59455	31000	9551	1162
																																										Blank corrected based on Raw Data (448-10/482-10 2)	96660	134834	93673	56841	31309	9677	1128
																																										Blank corrected based on Raw Data (448-10/482-10 2)	96840	134311	93281	57942	30939	9582	1117
																																										Blank corrected based on Raw Data (448-10/482-10 2)	97020	134901	93145	58942	30955	9393	1149
																																										Blank corrected based on Raw Data (448-10/482-10 2)	97200	134617	93004	58399	30954	9480	1166
																																										Blank corrected based on Raw Data (448-10/482-10 2)	97380	130995	93085	59618	30899	9389	1158
																																										Blank corrected based on Raw Data (448-10/482-10 2)	97560	134921	94008	58796	30743	9422	1121
																																										Blank corrected based on Raw Data (448-10/482-10 2)	97740	134231	92763	59642	31133	9650	1101
																																										Blank corrected based on Raw Data (448-10/482-10 2)	97920	134338	93299	58483	30731	9537	1132
																																										Blank corrected based on Raw Data (448-10/482-10 2)	98100	135126	93794	58146	30530	9446	1158
																																										Blank corrected based on Raw Data (448-10/482-10 2)	98280	134266	93604	58402	30856	9633	1081
																																										Blank corrected based on Raw Data (448-10/482-10 2)	98460	133451	93372	58826	30984	9488	1080
																																										Blank corrected based on Raw Data (448-10/482-10 2)	98640	134871	92397	58852	30852	9730	1102
																																										Blank corrected based on Raw Data (448-10/482-10 2)	98820	134702	93032	58832	31032	9461	1056
																																										Blank corrected based on Raw Data (448-10/482-10 2)	99000	133377	92463	58901	30951	9515	1121
																																										Blank corrected based on Raw Data (448-10/482-10 2)	99180	134420	92548	58767	30961	9493	1071
																																										Blank corrected based on Raw Data (448-10/482-10 2)	99360	135120	93869	58951	30784	9628	1093
																																										Blank corrected based on Raw Data (448-10/482-10 2)	99540	133601	93408	58624	30719	9405	1105
																																										Blank corrected based on Raw Data (448-10/482-10 2)	99720	133574	92892	59172	30833	9459	1107
																																										Blank corrected based on Raw Data (448-10/482-10 2)	99900	132094	93190	58233	30945	9384	1082
																																										Blank corrected based on Raw Data (448-10/482-10 2)	100080	133183	92065	58850	30577	9434	1100
																																										Blank corrected based on Raw Data (448-10/482-10 2)	100260	134297	92650	57545	30973	9436	1047
																																										Blank corrected based on Raw Data (448-10/482-10 2)	100440	132113	93191	58590	30757	9447	1145
																																										Blank corrected based on Raw Data (448-10/482-10 2)	100620	132666	92748	58566	31016	9518	1104
																																										Blank corrected based on Raw Data (448-10/482-10 2)	100800	134591	93623	58600	30915	9368	1059
																																										Blank corrected based on Raw Data (448-10/482-10 2)	100980	133720	93105	59323	30717	9340	1086
																																										Blank corrected based on Raw Data (448-10/482-10 2)	101160	133402	92799	58972	30730	9411	1052
																																										Blank corrected based on Raw Data (448-10/482-10 2)	101340	136783	92662	59110	30701	9452	1070
																																										Blank corrected based on Raw Data (448-10/482-10 2)	101520	133667	93481	58780	30995	9327	1090
																																										Blank corrected based on Raw Data (448-10/482-10 2)	101700	132286	93017	58111	30689	9364	1064
																																										Blank corrected based on Raw Data (448-10/482-10 2)	101880	133775	93057	58378	30850	9362	1104
																																										Blank corrected based on Raw Data (448-10/482-10 2)	102060	131712	93098	57102	30416	9324	1090
																																										Blank corrected based on Raw Data (448-10/482-10 2)	102240	134714	93285	57811	30811	9462	1056
																																										Blank corrected based on Raw Data (448-10/482-10 2)	102420	130550	93084	58229	30689	9342	1066
																																										Blank corrected based on Raw Data (448-10/482-10 2)	102600	132291	92507	58074	30461	9344	1105
																																										Blank corrected based on Raw Data (448-10/482-10 2)	102780	133936	92299	58295	30852	9295	1107
																																										Blank corrected based on Raw Data (448-10/482-10 2)	102960	133350	92682	58118	30909	9340	1090
																																										Blank corrected based on Raw Data (448-10/482-10 2)	103140	132732	92951	57894	30559	9300	1084
																																										Blank corrected based on Raw Data (448-10/482-10 2)	103320	132291	92638	59369	30456	9371	1062
																																										Blank corrected based on Raw Data (448-10/482-10 2)	103500	132679	92709	57780	30766	9246	1071
																																										Blank corrected based on Raw Data (448-10/482-10 2)	103680	133505	93411	58488	30720	9319	1099
																																										Blank corrected based on Raw Data (448-10/482-10 2)	103860	132416	92442	58089	30741	9329	1068
																																										Blank corrected based on Raw Data (448-10/482-10 2)	104040	132595	92908	57982	30518	9289	1052
																																										Blank corrected based on Raw Data (448-10/482-10 2)	104220	134220	93311	58123	30544	9386	1061
																																										Blank corrected based on Raw Data (448-10/482-10 2)	104400	133319	92741	58249	30501	9185	1110
																																										Blank corrected based on Raw Data (448-10/482-10 2)	104580	136305	92158	58301	30834	9282	1103
																																										Blank corrected based on Raw Data (448-10/482-10 2)	104760	131397	92256	57831	30523	9435	1074
																																										Blank corrected based on Raw Data (448-10/482-10 2)	104940	131575	92468	57986	30788	9311	1123
																																										Blank corrected based on Raw Data (448-10/482-10 2)	105120	132392	92655	58787	30466	9317	1105
																																										Blank corrected based on Raw Data (448-10/482-10 2)	105300	131802	92747	57284	30310	9382	1083
																																										Blank corrected based on Raw Data (448-10/482-10 2)	105480	131548	92253	57440	30444	9403	1068
																																										Blank corrected based on Raw Data (448-10/482-10 2)	105660	132869	92551	57364	30648	9260	1075
																																										Blank corrected based on Raw Data (448-10/482-10 2)	105840	129937	92758	57358	30721	9310	1118
																																										Blank corrected based on Raw Data (448-10/482-10 2)	106020	133854	92601	58760	30879	9250	1130
																																										Blank corrected based on Raw Data (448-10/482-10 2)	106200	131906	93213	58726	30877	9279	1131
																																										Blank corrected based on Raw Data (448-10/482-10 2)	106380	130747	92231	59079	30728	9298	1101
																																										Blank corrected based on Raw Data (448-10/482-10 2)	106560	133057	91366	58460	30369	9400	1064
																																										Blank corrected based on Raw Data (448-10/482-10 2)	106740	132898	93121	58188	30745	9341	1101
																																										Blank corrected based on Raw Data (448-10/482-10 2)	106920	131675	92596	57933	30613	9255	1104
																																										Blank corrected based on Raw Data (448-10/482-10 2)	107100	133021	92609	58656	30678	9369	1090
																																										Blank corrected based on Raw Data (448-10/482-10 2)	107280	134036	92743	56531	30450	9378	1094
																																										Blank corrected based on Raw Data (448-10/482-10 2)	107460	133409	91876	58492	30417	9177	1128
																																										Blank corrected based on Raw Data (448-10/482-10 2)	107640	131780	92070	57886	30424	9308	1074
																																										Blank corrected based on Raw Data (448-10/482-10 2)	107820	134566	93300	58458	30390	9305	1087
																																										Blank corrected based on Raw Data (448-10/482-10 2)	108000	133009	92706	57893	30435	9277	1085
																																										Blank corrected based on Raw Data (448-10/482-10 2)	108180	137213	92464	58239	30422	9345	1079
																																										Blank corrected based on Raw Data (448-10/482-10 2)	108360	134261	92280	57099	30313	9348	1084
																																										Blank corrected based on Raw Data (448-10/482-10 2)	108540	133852	92467	58036	30290	9342	1069
																																										Blank corrected based on Raw Data (448-10/482-10 2)	108720	134412	92467	58276	30392	9276	1075
																																										Blank corrected based on Raw Data (448-10/482-10 2)	108900	133784	92935	58136	30422	9441	1092
																																										Blank corrected based on Raw Data (448-10/482-10 2)	109080	132695	92365	57085	30526	9423	1067
																																										Blank corrected based on Raw Data (448-10/482-10 2)	109260	133932	92102	58129	30281	9416	1091
																																										Blank corrected based on Raw Data (448-10/482-10 2)	109440	133173	92747	58544	30392	9260	1092
																																										Blank corrected based on Raw Data (448-10/482-10 2)	109620	133158	92374	59339	30486	9267	1104
																																										Blank corrected based on Raw Data (448-10/482-10 2)	109800	131430	91823	57960	30319	9286	1079
																																										Blank corrected based on Raw Data (448-10/482-10 2)	109980	134894	92548	58557	30139	9298	1079
																																										Blank corrected based on Raw Data (448-10/482-10 2)	110160	129959	91897	58153	30455	9192	1089
																																										Blank corrected based on Raw Data (448-10/482-10 2)	110340	136272	91885	57776	30315	9437	1063
																																										Blank corrected based on Raw Data (448-10/482-10 2)	110520	133645	92411	57522	30278	9203	1079
																																										Blank corrected based on Raw Data (448-10/482-10 2)	110700	132369	92383	57994	30392	9425	1096
																																										Blank corrected based on Raw Data (448-10/482-10 2)	110880	130673	92131	57768	30419	9246	1088
																																										Blank corrected based on Raw Data (448-10/482-10 2)	111060	132949	92469	57903	30274	9285	1096
																																										Blank corrected based on Raw Data (448-10/482-10 2)	111240	131556	93009	58798	30540	9323	1123
																																										Blank corrected based on Raw Data (448-10/482-10 2)	111420	131866	93254	56684	30489	9284	1159
																																										Blank corrected based on Raw Data (448-10/482-10 2)	111600	130669	92275	58053	30415	9214	1112
																																										Blank corrected based on Raw Data (448-10/482-10 2)	111780	131327	92799	58332	30172	9330	1115
																																										Blank corrected based on Raw Data (448-10/482-10 2)	111960	131053	92518	58325	30553	9256	1120
																																										Blank corrected based on Raw Data (448-10/482-10 2)	112140	132445	92447	58669	30402	9311	1102
																																										Blank corrected based on Raw Data (448-10/482-10 2)	112320	134659	93258	58345	30435	9349	1092
																																										Blank corrected based on Raw Data (448-10/482-10 2)	112500	130013	92306	58556	30243	9328	1088
																																										Blank corrected based on Raw Data (448-10/482-10 2)	112680	130751	92577	57458	30387	9302	1123
																																										Blank corrected based on Raw Data (448-10/482-10 2)	112860	134449	92523	57896	30363	9324	1112
																																										Blank corrected based on Raw Data (448-10/482-10 2)	113040	131890	92126	58306	30344	9207	1121
																																										Blank corrected based on Raw Data (448-10/482-10 2)	113220	131810	91467	57886	30142	9187	1126
																																										Blank corrected based on Raw Data (448-10/482-10 2)	113400	133740	90916	57148	30356	9224	1151
																																										Blank corrected based on Raw Data (448-10/482-10 2)	113580	133463	92775	57660	30240	9335	1106
																																										Blank corrected based on Raw Data (448-10/482-10 2)	113760	134033	92919	56350	30224	9289	1132
																																										Blank corrected based on Raw Data (448-10/482-10 2)	113940	133712	92959	57387	30494	9219	1123
																																										Blank corrected based on Raw Data (448-10/482-10 2)	114120	133638	92292	58359	30145	9207	1124
																																										Blank corrected based on Raw Data (448-10/482-10 2)	114300	134302	92746	58315	30375	9201	1104
																																										Blank corrected based on Raw Data (448-10/482-10 2)	114480	133065	92544	57342	30147	9224	1167
																																										Blank corrected based on Raw Data (448-10/482-10 2)	114660	132086	92958	57140	30702	9230	1135
																																										Blank corrected based on Raw Data (448-10/482-10 2)	114840	130713	92407	58397	30113	9313	1096
																																										Blank corrected based on Raw Data (448-10/482-10 2)	115020	129987	93062	57908	30431	9310	1136
																																										Blank corrected based on Raw Data (448-10/482-10 2)	115200	130188	91952	58388	30329	9251	1117
																																										Blank corrected based on Raw Data (448-10/482-10 2)	115380	136397	92926	57709	30215	9189	1131
																																										Blank corrected based on Raw Data (448-10/482-10 2)	115560	131898	91544	57855	30174	9202	1171
																																										Blank corrected based on Raw Data (448-10/482-10 2)	115740	134871	93343	57531	30086	9258	1118
																																										Blank corrected based on Raw Data (448-10/482-10 2)	115920	130365	92347	58452	30376	9088	1097
																																										Blank corrected based on Raw Data (448-10/482-10 2)	116100	132825	92566	57287	30062	9213	1155
																																										Blank corrected based on Raw Data (448-10/482-10 2)	116280	132206	91853	56726	30196	9289	1098
																																										Blank corrected based on Raw Data (448-10/482-10 2)	116460	131825	92010	57912	30180	9233	1132
																																										Blank corrected based on Raw Data (448-10/482-10 2)	116640	135227	92015	57100	30026	9106	1131
																																										Blank corrected based on Raw Data (448-10/482-10 2)	116820	131119	92471	58227	30230	9172	1132
																																										Blank corrected based on Raw Data (448-10/482-10 2)	117000	131545	92744	58118	29935	9172	1115
																																										Blank corrected based on Raw Data (448-10/482-10 2)	117180	130191	91934	57245	30186	9220	1085
																																										Blank corrected based on Raw Data (448-10/482-10 2)	117360	133601	91155	57802	29852	9185	1094
																																										Blank corrected based on Raw Data (448-10/482-10 2)	117540	130921	92423	58265	29836	9190	1154
																																										Blank corrected based on Raw Data (448-10/482-10 2)	117720	131181	92297	57669	30370	9198	1103
																																										Blank corrected based on Raw Data (448-10/482-10 2)	117900	131330	91777	58327	30053	9282	1102
																																										Blank corrected based on Raw Data (448-10/482-10 2)	118080	132167	92323	57572	30108	9221	1113
																																										Blank corrected based on Raw Data (448-10/482-10 2)	118260	131723	91641	57244	30244	9064	1077
																																										Blank corrected based on Raw Data (448-10/482-10 2)	118440	133608	91579	57700	30066	9135	1136
																																										Blank corrected based on Raw Data (448-10/482-10 2)	118620	129394	92022	57775	30087	9256	1159
																																										Blank corrected based on Raw Data (448-10/482-10 2)	118800	130199	92258	56549	30318	9385	1095
																																										Blank corrected based on Raw Data (448-10/482-10 2)	118980	130998	91776	57374	30252	9159	1128
																																										Blank corrected based on Raw Data (448-10/482-10 2)	119160	129973	92520	57117	29980	9109	1095
																																										Blank corrected based on Raw Data (448-10/482-10 2)	119340	130763	92028	57956	30034	9168	1098
																																										Blank corrected based on Raw Data (448-10/482-10 2)	119520	131077	92878	57832	29816	9085	1128
																																										Blank corrected based on Raw Data (448-10/482-10 2)	119700	132476	91691	56824	29975	9250	1115
																																										Blank corrected based on Raw Data (448-10/482-10 2)	119880	130705	91757	56086	30133	9175	1115
																																										Blank corrected based on Raw Data (448-10/482-10 2)	120060	130378	92293	57258	29928	9234	1144
																																										Blank corrected based on Raw Data (448-10/482-10 2)	120240	132982	91166	57166	30034	9277	1111
																																										Blank corrected based on Raw Data (448-10/482-10 2)	120420	130639	90820	57714	30019	9163	1140
																																										Blank corrected based on Raw Data (448-10/482-10 2)	120600	130117	92077	57705	29983	9192	1113
																																										Blank corrected based on Raw Data (448-10/482-10 2)	120780	133030	91936	57821	29948	9110	1147
																																										Blank corrected based on Raw Data (448-10/482-10 2)	120960	132622	91825	56966	29949	9158	1137
																																										Blank corrected based on Raw Data (448-10/482-10 2)	121140	129915	90864	57670	29946	9244	1112
																																										Blank corrected based on Raw Data (448-10/482-10 2)	121320	130857	91962	57875	30297	9126	1100
																																										Blank corrected based on Raw Data (448-10/482-10 2)	121500	134443	92496	57205	29913	9303	1093
																																										Blank corrected based on Raw Data (448-10/482-10 2)	121680	130756	91885	57517	29864	9148	1129
																																										Blank corrected based on Raw Data (448-10/482-10 2)	121860	135286	91664	57386	29962	9181	1151
																																										Blank corrected based on Raw Data (448-10/482-10 2)	122040	130890	92093	57692	30006	9115	1111
																																										Blank corrected based on Raw Data (448-10/482-10 2)	122220	128415	91738	57986	30147	9076	1088
																																										Blank corrected based on Raw Data (448-10/482-10 2)	122400	129661	92037	55894	30074	9206	1134
																																										Blank corrected based on Raw Data (448-10/482-10 2)	122580	135560	91650	57788	29980	9122	1154
																																										Blank corrected based on Raw Data (448-10/482-10 2)	122760	132230	92118	57469	29917	9192	1174
																																										Blank corrected based on Raw Data (448-10/482-10 2)	122940	133027	91305	58267	29899	9229	1138
																																										Blank corrected based on Raw Data (448-10/482-10 2)	123120	131138	92297	58214	29810	9116	1135
																																										Blank corrected based on Raw Data (448-10/482-10 2)	123300	131438	92134	57713	29754	9044	1118
																																										Blank corrected based on Raw Data (448-10/482-10 2)	123480	130168	91562	58104	29972	9135	1127
																																										Blank corrected based on Raw Data (448-10/482-10 2)	123660	130422	91489	57308	30062	9121	1152
																																										Blank corrected based on Raw Data (448-10/482-10 2)	123840	131461	92321	57694	29960	9210	1132
																																										Blank corrected based on Raw Data (448-10/482-10 2)	124020	132141	91609	57577	29845	9310	1128
																																										Blank corrected based on Raw Data (448-10/482-10 2)	124200	132239	91134	57465	29910	9124	1109
																																										Blank corrected based on Raw Data (448-10/482-10 2)	124380	133656	92174	57433	30028	9056	1128
																																										Blank corrected based on Raw Data (448-10/482-10 2)	124560	129458	91698	57418	29846	9202	1084
																																										Blank corrected based on Raw Data (448-10/482-10 2)	124740	130640	92008	56791	29750	9259	1137
																																										Blank corrected based on Raw Data (448-10/482-10 2)	124920	129942	92491	57020	29939	9129	1142
																																										Blank corrected based on Raw Data (448-10/482-10 2)	125100	131218	92266	57749	29785	9218	1105
																																										Blank corrected based on Raw Data (448-10/482-10 2)	125280	130341	91702	57668	29732	9147	1147
																																										Blank corrected based on Raw Data (448-10/482-10 2)	125460	130518	91691	56768	29977	9141	1122
																																										Blank corrected based on Raw Data (448-10/482-10 2)	125640	128864	92358	57553	29738	9200	1212
																																										Blank corrected based on Raw Data (448-10/482-10 2)	125820	129600	92113	57330	29874	9064	1130
																																										Blank corrected based on Raw Data (448-10/482-10 2)	126000	128664	91432	57064	29636	9183	1165
																																										Blank corrected based on Raw Data (448-10/482-10 2)	126180	130985	90996	56267	29905	9017	1145
																																										Blank corrected based on Raw Data (448-10/482-10 2)	126360	132307	91710	57114	29856	9233	1113
																																										Blank corrected based on Raw Data (448-10/482-10 2)	126540	128410	91206	57941	29905	9095	1151
																																										Blank corrected based on Raw Data (448-10/482-10 2)	126720	128716	91439	56473	29711	9033	1139
																																										Blank corrected based on Raw Data (448-10/482-10 2)	126900	129715	90921	57426	30019	9104	1189
																																										Blank corrected based on Raw Data (448-10/482-10 2)	127080	130554	91149	57057	29677	9092	1152
																																										Blank corrected based on Raw Data (448-10/482-10 2)	127260	130233	90172	57415	29865	9132	1155
																																										Blank corrected based on Raw Data (448-10/482-10 2)	127440	129770	92022	57172	29944	9185	1166
																																										Blank corrected based on Raw Data (448-10/482-10 2)	127620	128841	91219	56886	29617	9012	1118
																																										Blank corrected based on Raw Data (448-10/482-10 2)	127800	128041	91734	56768	29767	9092	1098
																																										Blank corrected based on Raw Data (448-10/482-10 2)	127980	130044	90962	56483	29914	9105	1123
																																										Blank corrected based on Raw Data (448-10/482-10 2)	128160	130204	92658	56409	29845	9251	1151
																																										Blank corrected based on Raw Data (448-10/482-10 2)	128340	131391	91043	57466	29809	9048	1110
																																										Blank corrected based on Raw Data (448-10/482-10 2)	128520	130307	91331	56964	29830	9138	1084
																																										Blank corrected based on Raw Data (448-10/482-10 2)	128700	129285	90635	56740	29854	9263	1087
																																										Blank corrected based on Raw Data (448-10/482-10 2)	128880	130698	90534	56521	29758	9140	1146
																																										Blank corrected based on Raw Data (448-10/482-10 2)	129060	130197	91107	57687	29721	8998	1118
																																										Blank corrected based on Raw Data (448-10/482-10 2)	129240	130432	92052	57233	29881	9068	1154
																																										Blank corrected based on Raw Data (448-10/482-10 2)	129420	130697	91327	57047	29841	9090	1079
																																										Blank corrected based on Raw Data (448-10/482-10 2)	129600	131900	91805	56521	29653	9096	1106
																																										Blank corrected based on Raw Data (448-10/482-10 2)	129780	134945	91399	57289	29552	9177	1108
																																										Blank corrected based on Raw Data (448-10/482-10 2)	129960	130204	91666	56845	29997	8997	1122
																																										Blank corrected based on Raw Data (448-10/482-10 2)	130140	128244	91041	57623	29733	9023	1065
																																										Blank corrected based on Raw Data (448-10/482-10 2)	130320	127948	91699	56730	29975	9413	1101
																																										Blank corrected based on Raw Data (448-10/482-10 2)	130500	127478	91092	57396	29638	9127	1073
																																										Blank corrected based on Raw Data (448-10/482-10 2)	130680	132463	90769	57304	29845	8984	1117
																																										Blank corrected based on Raw Data (448-10/482-10 2)	130860	129485	91217	57653	29667	9006	1131
																																										Blank corrected based on Raw Data (448-10/482-10 2)	131040	132098	90750	57025	29519	9087	1089
																																										Blank corrected based on Raw Data (448-10/482-10 2)	131220	129240	91007	56174	29659	9125	1150
																																										Blank corrected based on Raw Data (448-10/482-10 2)	131400	131526	91442	56997	29684	9044	1114
																																										Blank corrected based on Raw Data (448-10/482-10 2)	131580	127019	91835	56805	29735	9058	1121
																																										Blank corrected based on Raw Data (448-10/482-10 2)	131760	129635	91539	57392	29839	9146	1118
																																										Blank corrected based on Raw Data (448-10/482-10 2)	131940	131341	91215	57122	29569	9127	1129
																																										Blank corrected based on Raw Data (448-10/482-10 2)	132120	128342	92531	56755	29562	9120	1116
																																										Blank corrected based on Raw Data (448-10/482-10 2)	132300	131062	90862	56254	29578	9021	1104
																																										Blank corrected based on Raw Data (448-10/482-10 2)	132480	131935	91802	57213	29716	9309	1127
																																										Blank corrected based on Raw Data (448-10/482-10 2)	132660	127374	90765	57544	29675	9102	1088
																																										Blank corrected based on Raw Data (448-10/482-10 2)	132840	127726	91559	56033	29790	9125	1085
																																										Blank corrected based on Raw Data (448-10/482-10 2)	133020	128791	91750	57278	29898	8992	1107
																																										Blank corrected based on Raw Data (448-10/482-10 2)	133200	129304	91196	56928	29634	9024	1107
																																										Blank corrected based on Raw Data (448-10/482-10 2)	133380	128997	90887	56955	29417	9046	1127
																																										Blank corrected based on Raw Data (448-10/482-10 2)	133560	128851	91402	57201	29521	9090	1135
																																										Blank corrected based on Raw Data (448-10/482-10 2)	133740	130478	91550	57114	29864	9088	1127
																																										Blank corrected based on Raw Data (448-10/482-10 2)	133920	127720	91103	57068	29643	9206	1128
																																										Blank corrected based on Raw Data (448-10/482-10 2)	134100	127766	91453	57352	29566	9027	1100
																																										Blank corrected based on Raw Data (448-10/482-10 2)	134280	129697	91176	57143	29579	9049	1140
																																										Blank corrected based on Raw Data (448-10/482-10 2)	134460	129349	90613	56717	29559	9064	1110
																																										Blank corrected based on Raw Data (448-10/482-10 2)	134640	129929	91345	57663	29448	8973	1113
																																										Blank corrected based on Raw Data (448-10/482-10 2)	134820	127477	90899	57633	29541	9041	1133
																																										Blank corrected based on Raw Data (448-10/482-10 2)	135000	131654	91307	57204	29856	9069	1138
																																										Blank corrected based on Raw Data (448-10/482-10 2)	135180	129709	91211	55843	29576	8954	1147
																																										Blank corrected based on Raw Data (448-10/482-10 2)	135360	130612	91876	56430	29475	9011	1072
																																										Blank corrected based on Raw Data (448-10/482-10 2)	135540	129501	91376	56823	29675	9050	1084
																																										Blank corrected based on Raw Data (448-10/482-10 2)	135720	128646	90859	56363	29820	9060	1141
																																										Blank corrected based on Raw Data (448-10/482-10 2)	135900	130023	90875	56590	29621	9030	1124
																																										Blank corrected based on Raw Data (448-10/482-10 2)	136080	132543	90993	56380	29799	9057	1106
																																										Blank corrected based on Raw Data (448-10/482-10 2)	136260	129933	91950	56723	29727	8950	1109
																																										Blank corrected based on Raw Data (448-10/482-10 2)	136440	128905	91648	57643	29492	9099	1116
																																										Blank corrected based on Raw Data (448-10/482-10 2)	136620	126780	90565	56330	29360	9070	1135
																																										Blank corrected based on Raw Data (448-10/482-10 2)	136800	126892	90860	56645	29319	9099	1110
																																										Blank corrected based on Raw Data (448-10/482-10 2)	136980	129566	90939	57244	29421	9013	1101
																																										Blank corrected based on Raw Data (448-10/482-10 2)	137160	129357	90948	56668	29428	9014	1101
																																										Blank corrected based on Raw Data (448-10/482-10 2)	137340	129106	91379	58022	29550	8973	1128
																																										Blank corrected based on Raw Data (448-10/482-10 2)	137520	131276	91287	57182	29589	9009	1140
																																										Blank corrected based on Raw Data (448-10/482-10 2)	137700	127753	90330	56121	29625	8954	1121
																																										Blank corrected based on Raw Data (448-10/482-10 2)	137880	128197	91141	57140	29688	8945	1091
																																										Blank corrected based on Raw Data (448-10/482-10 2)	138060	128449	91112	57224	29672	8920	1143
																																										Blank corrected based on Raw Data (448-10/482-10 2)	138240	127685	90204	56472	29463	8951	1123
																																										Blank corrected based on Raw Data (448-10/482-10 2)	138420	132463	91710	56763	29652	8923	1111
																																										Blank corrected based on Raw Data (448-10/482-10 2)	138600	129938	91591	56669	29602	8949	1109
																																										Blank corrected based on Raw Data (448-10/482-10 2)	138780	126933	90495	56551	29843	9186	1108
																																										Blank corrected based on Raw Data (448-10/482-10 2)	138960	126148	91171	56839	29415	8941	1132
																																										Blank corrected based on Raw Data (448-10/482-10 2)	139140	130294	91493	57430	29613	8951	1130
																																										Blank corrected based on Raw Data (448-10/482-10 2)	139320	129117	91528	56412	29341	8891	1115
																																										Blank corrected based on Raw Data (448-10/482-10 2)	139500	127966	91482	56869	29249	9276	1105
																																										Blank corrected based on Raw Data (448-10/482-10 2)	139680	128500	90814	57007	29449	9078	1160
																																										Blank corrected based on Raw Data (448-10/482-10 2)	139860	127411	91823	56763	29494	8893	1093
																																										Blank corrected based on Raw Data (448-10/482-10 2)	140040	128762	90471	56473	29574	9097	1138
																																										Blank corrected based on Raw Data (448-10/482-10 2)	140220	128634	91321	55573	29787	8959	1155
																																										Blank corrected based on Raw Data (448-10/482-10 2)	140400	128859	91136	56794	29579	8901	1120
																																										Blank corrected based on Raw Data (448-10/482-10 2)	140580	128955	90415	57368	29281	9054	1123
																																										Blank corrected based on Raw Data (448-10/482-10 2)	140760	131045	91201	57169	29533	8998	1109
																																										Blank corrected based on Raw Data (448-10/482-10 2)	140940	131334	90721	55958	29542	9082	1156
																																										Blank corrected based on Raw Data (448-10/482-10 2)	141120	130380	90338	56144	29541	9111	1163
																																										Blank corrected based on Raw Data (448-10/482-10 2)	141300	133512	90865	56236	29465	8984	1108
																																										Blank corrected based on Raw Data (448-10/482-10 2)	141480	129178	90598	57180	29623	8927	1100
																																										Blank corrected based on Raw Data (448-10/482-10 2)	141660	129411	91049	56495	29390	9027	1143
																																										Blank corrected based on Raw Data (448-10/482-10 2)	141840	127777	90500	55860	29557	9072	1168
																																										Blank corrected based on Raw Data (448-10/482-10 2)	142020	126684	91650	56362	29533	8989	1141
																																										Blank corrected based on Raw Data (448-10/482-10 2)	142200	129924	90853	55443	29759	8990	1109
																																										Blank corrected based on Raw Data (448-10/482-10 2)	142380	127798	92125	56155	29169	9105	1149
																																										Blank corrected based on Raw Data (448-10/482-10 2)	142560	127173	91054	55590	29752	9008	1139
																																										Blank corrected based on Raw Data (448-10/482-10 2)	142740	131876	91790	56463	29343	9212	1121
																																										Blank corrected based on Raw Data (448-10/482-10 2)	142920	130260	90678	57165	29376	8927	1145
																																										Blank corrected based on Raw Data (448-10/482-10 2)	143100	127578	90387	57409	29305	8988	1121
																																										Blank corrected based on Raw Data (448-10/482-10 2)	143280	131222	90763	57461	29449	8984	1123
																																										Blank corrected based on Raw Data (448-10/482-10 2)	143460	130258	90212	56820	29604	8926	1115
																																										Blank corrected based on Raw Data (448-10/482-10 2)	143640	127050	90523	56699	29327	8909	1113
																																										Blank corrected based on Raw Data (448-10/482-10 2)	143820	131907	91674	56610	29554	8997	1100
																																										Blank corrected based on Raw Data (448-10/482-10 2)	144000	128117	91100	56611	29104	8980	1124
																																										Blank corrected based on Raw Data (448-10/482-10 2)	144180	127930	90950	56070	29478	8977	1149
																																										Blank corrected based on Raw Data (448-10/482-10 2)	144360	127359	91287	56940	29495	8971	1121
																																										Blank corrected based on Raw Data (448-10/482-10 2)	144540	129758	91526	57000	29494	9209	1159
																																										Blank corrected based on Raw Data (448-10/482-10 2)	144720	129715	91089	56344	29188	8941	1179
																																										Blank corrected based on Raw Data (448-10/482-10 2)	144900	126925	90389	57010	29555	9062	1136
																																										Blank corrected based on Raw Data (448-10/482-10 2)	145080	127616	91793	56010	29395	8929	1150
																																										Blank corrected based on Raw Data (448-10/482-10 2)	145260	126490	91181	56082	29559	9016	1181
																																										Blank corrected based on Raw Data (448-10/482-10 2)	145440	127561	91255	56106	29515	8910	1124
																																										Blank corrected based on Raw Data (448-10/482-10 2)	145620	126389	91099	56332	29407	9022	1133
																																										Blank corrected based on Raw Data (448-10/482-10 2)	145800	127177	90307	55485	29621	8926	1140
																																										Blank corrected based on Raw Data (448-10/482-10 2)	145980	129341	91516	56347	29353	9102	1165
																																										Blank corrected based on Raw Data (448-10/482-10 2)	146160	131524	91879	56993	29238	9026	1123
																																										Blank corrected based on Raw Data (448-10/482-10 2)	146340	128253	90162	56047	29442	8900	1113
																																										Blank corrected based on Raw Data (448-10/482-10 2)	146520	131700	89745	57088	29523	8972	1076
																																										Blank corrected based on Raw Data (448-10/482-10 2)	146700	127383	90471	56020	29652	8907	1062
																																										Blank corrected based on Raw Data (448-10/482-10 2)	146880	127909	91290	55390	29081	8992	1053
																																										Blank corrected based on Raw Data (448-10/482-10 2)	147060	125236	91138	56295	29146	8897	1123
																																										Blank corrected based on Raw Data (448-10/482-10 2)	147240	128885	89922	56102	29330	8923	1118
																																										Blank corrected based on Raw Data (448-10/482-10 2)	147420	127687	90912	56550	29235	8978	1077
																																										Blank corrected based on Raw Data (448-10/482-10 2)	147600	129269	91093	56229	29407	8986	1116
																																										Blank corrected based on Raw Data (448-10/482-10 2)	147780	128552	91301	56656	29357	9089	1138
																																										Blank corrected based on Raw Data (448-10/482-10 2)	147960	127542	90550	56352	29221	9182	1136
																																										Blank corrected based on Raw Data (448-10/482-10 2)	148140	131003	90704	55880	29320	8876	1135
																																										Blank corrected based on Raw Data (448-10/482-10 2)	148320	129079	91014	56708	29162	8944	1109
																																										Blank corrected based on Raw Data (448-10/482-10 2)	148500	127609	90879	56488	29183	8984	1152
																																										Blank corrected based on Raw Data (448-10/482-10 2)	148680	126277	90526	56608	29152	8901	1124
																																										Blank corrected based on Raw Data (448-10/482-10 2)	148860	130106	91165	56765	29466	8882	1094
																																										Blank corrected based on Raw Data (448-10/482-10 2)	149040	128560	91154	57192	29372	8898	1092
																																										Blank corrected based on Raw Data (448-10/482-10 2)	149220	127463	90498	56948	29185	9065	1143
																																										Blank corrected based on Raw Data (448-10/482-10 2)	149400	127452	89607	56645	29178	8911	1144
																																										Blank corrected based on Raw Data (448-10/482-10 2)	149580	128221	90307	56445	29382	8937	1158
																																										Blank corrected based on Raw Data (448-10/482-10 2)	149760	127910	90279	56374	29059	8880	1100
																																										Blank corrected based on Raw Data (448-10/482-10 2)	149940	126534	90754	56382	29398	8906	1091
																																										Blank corrected based on Raw Data (448-10/482-10 2)	150120	128360	90945	56581	29411	8925	1168
																																										Blank corrected based on Raw Data (448-10/482-10 2)	150300	126791	89494	56152	29448	8975	1115
																																										Blank corrected based on Raw Data (448-10/482-10 2)	150480	126583	90648	55969	29433	8920	1145
																																										Blank corrected based on Raw Data (448-10/482-10 2)	150660	127730	89638	56594	29083	8963	1095
																																										Blank corrected based on Raw Data (448-10/482-10 2)	150840	125983	89528	55709	29215	8852	1090
																																										Blank corrected based on Raw Data (448-10/482-10 2)	151020	131181	89926	56004	28977	8961	1127
																																										Blank corrected based on Raw Data (448-10/482-10 2)	151200	128013	89467	56287	29154	8929	1119
																																										Blank corrected based on Raw Data (448-10/482-10 2)	151380	126424	90922	56380	29162	9018	1127
																																										Blank corrected based on Raw Data (448-10/482-10 2)	151560	129117	89744	56365	29013	8937	1158
																																										Blank corrected based on Raw Data (448-10/482-10 2)	151740	127855	90026	55544	29128	8864	1161
																																										Blank corrected based on Raw Data (448-10/482-10 2)	151920	126053	89935	56417	29128	8908	1114
																																										Blank corrected based on Raw Data (448-10/482-10 2)	152100	126114	91112	56707	29107	8995	1143
																																										Blank corrected based on Raw Data (448-10/482-10 2)	152280	128143	90232	55815	28917	8980	1113
																																										Blank corrected based on Raw Data (448-10/482-10 2)	152460	125849	90383	55660	29344	8994	1155
																																										Blank corrected based on Raw Data (448-10/482-10 2)	152640	126128	89895	55884	29333	8852	1136
																																										Blank corrected based on Raw Data (448-10/482-10 2)	152820	126465	89581	55253	29458	8969	1124
																																										Blank corrected based on Raw Data (448-10/482-10 2)	153000	126417	89756	55932	29053	8811	1125
																																										Blank corrected based on Raw Data (448-10/482-10 2)	153180	125227	89847	55729	29272	8894	1174
																																										Blank corrected based on Raw Data (448-10/482-10 2)	153360	126289	89745	56470	29059	8909	1112
																																										Blank corrected based on Raw Data (448-10/482-10 2)	153540	126512	89896	56439	29022	8922	1113
																																										Blank corrected based on Raw Data (448-10/482-10 2)	153720	126669	89760	56290	29062	8974	1095
																																										Blank corrected based on Raw Data (448-10/482-10 2)	153900	129925	90038	56780	28905	8866	1139
																																										Blank corrected based on Raw Data (448-10/482-10 2)	154080	128340	89508	56461	28866	8908	1142
																																										Blank corrected based on Raw Data (448-10/482-10 2)	154260	127772	88899	56087	28842	8904	1114
																																										Blank corrected based on Raw Data (448-10/482-10 2)	154440	129203	89663	56103	29048	8863	1121
																																										Blank corrected based on Raw Data (448-10/482-10 2)	154620	126461	89050	56159	29310	8894	1094
																																										Blank corrected based on Raw Data (448-10/482-10 2)	154800	127938	90401	56574	29110	9042	1127
																																										Blank corrected based on Raw Data (448-10/482-10 2)	154980	127271	89381	55979	29199	8917	1145
																																										Blank corrected based on Raw Data (448-10/482-10 2)	155160	125424	89987	55771	28861	9027	1131
																																										Blank corrected based on Raw Data (448-10/482-10 2)	155340	126374	89685	56202	28814	8834	1082
																																										Blank corrected based on Raw Data (448-10/482-10 2)	155520	127906	89713	56462	28923	8839	1062
																																										Blank corrected based on Raw Data (448-10/482-10 2)	155700	124958	89369	56331	28783	8833	1097
																																										Blank corrected based on Raw Data (448-10/482-10 2)	155880	124833	89670	56120	28864	8922	1098
																																										Blank corrected based on Raw Data (448-10/482-10 2)	156060	127586	89714	55861	29076	8822	1143
																																										Blank corrected based on Raw Data (448-10/482-10 2)	156240	127681	89348	55793	28846	8879	1089
																																										Blank corrected based on Raw Data (448-10/482-10 2)	156420	128206	89242	55622	29035	8941	1130
																																										Blank corrected based on Raw Data (448-10/482-10 2)	156600	126853	89611	56422	29033	8898	1093
																																										Blank corrected based on Raw Data (448-10/482-10 2)	156780	131048	88497	55821	28876	8984	1119
																																										Blank corrected based on Raw Data (448-10/482-10 2)	156960	127647	89998	55622	28932	8887	1125
																																										Blank corrected based on Raw Data (448-10/482-10 2)	157140	130309	89815	55165	29265	8851	1115
																																										Blank corrected based on Raw Data (448-10/482-10 2)	157320	125885	88072	56181	28781	8806	1132
																																										Blank corrected based on Raw Data (448-10/482-10 2)	157500	124747	89592	55916	28610	8798	1104
																																										Blank corrected based on Raw Data (448-10/482-10 2)	157680	126089	89430	55557	29096	8761	1113
																																										Blank corrected based on Raw Data (448-10/482-10 2)	157860	127211	89413	56656	28733	8901	1110
																																										Blank corrected based on Raw Data (448-10/482-10 2)	158040	127254	89704	55849	28885	8849	1096
																																										Blank corrected based on Raw Data (448-10/482-10 2)	158220	126885	90485	56654	29023	8835	1162
																																										Blank corrected based on Raw Data (448-10/482-10 2)	158400	127880	89435	55862	29233	8893	1104
																																										Blank corrected based on Raw Data (448-10/482-10 2)	158580	127567	89333	55462	28997	8848	1107
																																										Blank corrected based on Raw Data (448-10/482-10 2)	158760	125950	90014	55275	28960	9038	1135
																																										Blank corrected based on Raw Data (448-10/482-10 2)	158940	130376	89947	56260	28864	8907	1099
																																										Blank corrected based on Raw Data (448-10/482-10 2)	159120	127002	89686	55591	28753	8807	1094
																																										Blank corrected based on Raw Data (448-10/482-10 2)	159300	126786	88871	56219	28745	8923	1131
																																										Blank corrected based on Raw Data (448-10/482-10 2)	159480	127318	89231	55641	28945	8874	1141
																																										Blank corrected based on Raw Data (448-10/482-10 2)	159660	125984	88662	55690	28801	8829	1108
																																										Blank corrected based on Raw Data (448-10/482-10 2)	159840	127525	88939	55697	28842	8848	1134
																																										Blank corrected based on Raw Data (448-10/482-10 2)	160020	126180	89143	56027	28787	8779	1148
																																										Blank corrected based on Raw Data (448-10/482-10 2)	160200	125851	89231	54898	28790	8778	1139
																																										Blank corrected based on Raw Data (448-10/482-10 2)	160380	123838	89823	56460	28741	8812	1107
																																										Blank corrected based on Raw Data (448-10/482-10 2)	160560	129556	89454	55990	28776	8764	1131
																																										Blank corrected based on Raw Data (448-10/482-10 2)	160740	123152	88929	55722	28775	8793	1114
																																										Blank corrected based on Raw Data (448-10/482-10 2)	160920	125366	88535	55551	28689	8847	1097
																																										Blank corrected based on Raw Data (448-10/482-10 2)	161100	124750	88715	55269	28755	8870	1131
																																										Blank corrected based on Raw Data (448-10/482-10 2)	161280	125641	88602	55611	29094	8827	1101
																																										Blank corrected based on Raw Data (448-10/482-10 2)	161460	125390	88881	55976	28801	8927	1087
																																										Blank corrected based on Raw Data (448-10/482-10 2)	161640	125778	89477	55198	28772	8813	1070
																																										Blank corrected based on Raw Data (448-10/482-10 2)	161820	125948	88429	55526	28740	8784	1101
																																										Blank corrected based on Raw Data (448-10/482-10 2)	162000	127312	88879	55768	28972	8798	1099
																																										Blank corrected based on Raw Data (448-10/482-10 2)	162180	128007	88685	55397	28735	8725	1067
																																										Blank corrected based on Raw Data (448-10/482-10 2)	162360	127897	88475	55554	28935	8679	1088
																																										Blank corrected based on Raw Data (448-10/482-10 2)	162540	126453	89296	55243	28689	8735	1129
																																										Blank corrected based on Raw Data (448-10/482-10 2)	162720	125297	89124	56560	28860	8869	1097
																																										Blank corrected based on Raw Data (448-10/482-10 2)	162900	125357	89523	55698	28816	8904	1119
																																										Blank corrected based on Raw Data (448-10/482-10 2)	163080	125619	88808	55668	29014	8877	1130
																																										Blank corrected based on Raw Data (448-10/482-10 2)	163260	126751	88698	55449	28837	8778	1118
																																										Blank corrected based on Raw Data (448-10/482-10 2)	163440	127127	89136	55309	28684	8824	1122
																																										Blank corrected based on Raw Data (448-10/482-10 2)	163620	127383	88444	55427	28707	8909	1071
																																										Blank corrected based on Raw Data (448-10/482-10 2)	163800	132382	88803	55882	28678	8719	1125
																																										Blank corrected based on Raw Data (448-10/482-10 2)	163980	125840	88855	55455	28894	8629	1140
																																										Blank corrected based on Raw Data (448-10/482-10 2)	164160	123889	89626	55273	28729	8630	1144
																																										Blank corrected based on Raw Data (448-10/482-10 2)	164340	126220	88894	55512	28935	8811	1133
																																										Blank corrected based on Raw Data (448-10/482-10 2)	164520	128815	89125	55692	28625	8676	1112
																																										Blank corrected based on Raw Data (448-10/482-10 2)	164700	126230	89363	55313	28623	8938	1095
																																										Blank corrected based on Raw Data (448-10/482-10 2)	164880	128261	89671	55301	28843	8696	1105
																																										Blank corrected based on Raw Data (448-10/482-10 2)	165060	124004	88551	55481	28554	8805	1101
																																										Blank corrected based on Raw Data (448-10/482-10 2)	165240	124672	88928	55101	29057	9020	1069
																																										Blank corrected based on Raw Data (448-10/482-10 2)	165420	127082	88956	55093	28615	8834	1117
																																										Blank corrected based on Raw Data (448-10/482-10 2)	165600	127650	89273	55725	28688	8915	1099
																																										Blank corrected based on Raw Data (448-10/482-10 2)	165780	125015	88628	55556	28613	8668	1084
																																										Blank corrected based on Raw Data (448-10/482-10 2)	165960	127129	89104	55291	28630	8769	1102
																																										Blank corrected based on Raw Data (448-10/482-10 2)	166140	126156	88316	55352	28823	8886	1081
																																										Blank corrected based on Raw Data (448-10/482-10 2)	166320	127211	88975	55851	28760	8715	1069
																																										Blank corrected based on Raw Data (448-10/482-10 2)	166500	126879	88690	55881	28817	8742	1143
																																										Blank corrected based on Raw Data (448-10/482-10 2)	166680	125758	88980	55156	28629	8815	1134
																																										Blank corrected based on Raw Data (448-10/482-10 2)	166860	127121	87976	54966	28615	8785	1089
																																										Blank corrected based on Raw Data (448-10/482-10 2)	167040	125034	88679	55279	28729	8725	1081
																																										Blank corrected based on Raw Data (448-10/482-10 2)	167220	131735	89290	54798	28715	8836	1101
																																										Blank corrected based on Raw Data (448-10/482-10 2)	167400	124858	88356	55253	28851	8867	1075
																																										Blank corrected based on Raw Data (448-10/482-10 2)	167580	128491	89799	55335	28569	8720	1140
																																										Blank corrected based on Raw Data (448-10/482-10 2)	167760	123741	88413	55254	28679	8761	1119
																																										Blank corrected based on Raw Data (448-10/482-10 2)	167940	125336	88852	55619	28603	8719	1127
																																										Blank corrected based on Raw Data (448-10/482-10 2)	168120	125565	88247	55520	28635	8793	1144
																																										Blank corrected based on Raw Data (448-10/482-10 2)	168300	125177	88240	54203	28423	8696	1104
																																										Blank corrected based on Raw Data (448-10/482-10 2)	168480	126034	88450	55605	28533	8818	1137
																																										Blank corrected based on Raw Data (448-10/482-10 2)	168660	124356	88628	55487	28412	8790	1152
																																										Blank corrected based on Raw Data (448-10/482-10 2)	168840	127096	88151	55705	28577	8740	1108
																																										Blank corrected based on Raw Data (448-10/482-10 2)	169020	124415	88215	55188	28699	8747	1139
																																										Blank corrected based on Raw Data (448-10/482-10 2)	169200	123787	89470	55316	28456	8617	1117
																																										Blank corrected based on Raw Data (448-10/482-10 2)	169380	124112	88698	55175	28486	8704	1109
																																										Blank corrected based on Raw Data (448-10/482-10 2)	169560	123406	88867	55520	28434	8753	1116
																																										Blank corrected based on Raw Data (448-10/482-10 2)	169740	126227	87707	55550	28682	8704	1148
																																										Blank corrected based on Raw Data (448-10/482-10 2)	169920	122813	89171	55429	28670	8701	1148
																																										Blank corrected based on Raw Data (448-10/482-10 2)	170100	128980	89645	55124	28710	8811	1060
																																										Blank corrected based on Raw Data (448-10/482-10 2)	170280	126274	89255	54585	28655	8683	1126
																																										Blank corrected based on Raw Data (448-10/482-10 2)	170460	125849	88533	54978	28641	8642	1042
																																										Blank corrected based on Raw Data (448-10/482-10 2)	170640	124467	88751	55294	28305	8652	1095
																																										Blank corrected based on Raw Data (448-10/482-10 2)	170820	123654	89182	55904	28619	8766	1129
																																										Blank corrected based on Raw Data (448-10/482-10 2)	171000	125763	88825	55495	28349	8782	1061
																																										Blank corrected based on Raw Data (448-10/482-10 2)	171180	126295	89529	56164	28747	8803	1132
																																										Blank corrected based on Raw Data (448-10/482-10 2)	171360	127010	89167	55446	28574	8801	1137
																																										Blank corrected based on Raw Data (448-10/482-10 2)	171540	125084	88745	55912	28490	8974	1128
																																										Blank corrected based on Raw Data (448-10/482-10 2)	171720	123115	88105	55428	28359	8719	1103
																																										Blank corrected based on Raw Data (448-10/482-10 2)	171900	131166	88327	55118	28281	8851	1173
																																										Blank corrected based on Raw Data (448-10/482-10 2)	172080	126522	88410	54393	28396	8781	1072
																																										Blank corrected based on Raw Data (448-10/482-10 2)	172260	126864	89077	55198	28518	8783	1075
																																										Blank corrected based on Raw Data (448-10/482-10 2)	172440	125562	88865	54289	28649	8773	1077
																																										Blank corrected based on Raw Data (448-10/482-10 2)	172620	126121	89056	55267	28801	8751	1095
																																										Blank corrected based on Raw Data (448-10/482-10 2)	172800	126072	88417	55497	28613	8693	1156
																																										Blank corrected based on Raw Data (448-10/482-10 2)	172980	126438	87907	54907	28882	8681	1150
																																										Blank corrected based on Raw Data (448-10/482-10 2)	173160	127784	88344	55064	28532	8816	1122
																																										Blank corrected based on Raw Data (448-10/482-10 2)	173340	123715	89556	54708	28728	8715	1110
																																										Blank corrected based on Raw Data (448-10/482-10 2)	173520	131112	88790	55257	28428	8771	1109
																																										Blank corrected based on Raw Data (448-10/482-10 2)	173700	123904	87808	54997	28627	8625	1102
																																										Blank corrected based on Raw Data (448-10/482-10 2)	173880	124866	88808	54987	28622	8740	1100
																																										Blank corrected based on Raw Data (448-10/482-10 2)	174060	124714	88172	55394	28538	8816	1124
																																										Blank corrected based on Raw Data (448-10/482-10 2)	174240	124032	88651	55879	28507	8702	1127
																																										Blank corrected based on Raw Data (448-10/482-10 2)	174420	125158	88918	55269	28468	8680	1082
																																										Blank corrected based on Raw Data (448-10/482-10 2)	174600	124847	88385	55074	28522	8673	1081
																																										Blank corrected based on Raw Data (448-10/482-10 2)	174780	126725	88762	54876	28591	8733	1100
																																										Blank corrected based on Raw Data (448-10/482-10 2)	174960	123888	87952	54951	28640	8689	1092
																																										Blank corrected based on Raw Data (448-10/482-10 2)	175140	128900	88232	54717	28728	8761	1098
																																										Blank corrected based on Raw Data (448-10/482-10 2)	175320	125128	88403	55302	28563	8672	1097
																																										Blank corrected based on Raw Data (448-10/482-10 2)	175500	126914	88764	55293	28474	8815	1119
																																										Blank corrected based on Raw Data (448-10/482-10 2)	175680	125861	88993	54228	28495	8744	1126
																																										Blank corrected based on Raw Data (448-10/482-10 2)	175860	123840	88768	54550	28384	8764	1113
																																										Blank corrected based on Raw Data (448-10/482-10 2)	176040	129595	89949	54831	28445	8935	1098
																																										Blank corrected based on Raw Data (448-10/482-10 2)	176220	122818	87107	54427	28330	8780	1087
																																										Blank corrected based on Raw Data (448-10/482-10 2)	176400	123892	88702	55251	28380	8774	1105
																																										Blank corrected based on Raw Data (448-10/482-10 2)	176580	122514	88324	54880	28187	8618	1084
																																										Blank corrected based on Raw Data (448-10/482-10 2)	176760	124316	88359	54888	28378	8842	1088
																																										Blank corrected based on Raw Data (448-10/482-10 2)	176940	126391	88043	54941	28441	8776	1151
																																										Blank corrected based on Raw Data (448-10/482-10 2)	177120	123411	89312	55200	28592	8931	1176
																																										Blank corrected based on Raw Data (448-10/482-10 2)	177300	122983	88552	54332	28575	8809	1122
																																										Blank corrected based on Raw Data (448-10/482-10 2)	177480	121153	88221	54876	28457	8757	1142
																																										Blank corrected based on Raw Data (448-10/482-10 2)	177660	121747	88570	54453	28404	8730	1117
																																										Blank corrected based on Raw Data (448-10/482-10 2)	177840	125167	88401	54885	28350	8756	1150
																																										Blank corrected based on Raw Data (448-10/482-10 2)	178020	124985	88242	54756	28216	8766	1142
																																										Blank corrected based on Raw Data (448-10/482-10 2)	178200	126064	88209	54991	28491	8672	1118
																																										Blank corrected based on Raw Data (448-10/482-10 2)	178380	126298	87679	55347	28511	8590	1132
																																										Blank corrected based on Raw Data (448-10/482-10 2)	178560	122730	87664	54781	28337	8632	1124
																																										Blank corrected based on Raw Data (448-10/482-10 2)	178740	125301	87916	55259	28383	8834	1088
																																										Blank corrected based on Raw Data (448-10/482-10 2)	178920	124885	87560	55073	28381	8665	1108
[truncated: 68 more columns]

## Sheet: Fig. 1a, S1a - ThT IAPP-hPFD
DE NOVO																																							SECONDARY NUCLEATION
red = outlier
Well		B04	B05	B06	B07	B08	B09	C04	C05	C06	C07	C08	C09	D04	D05	D06	D07	D08	D09	E04	E05	E06	E07	E08	E10	F04	F05	F06	F07	F08	F10	G04	G05	G06	G07	G08	G10		Well		B01	B02	B03	B04	B05	B06	B07	C01	C02
Content	Time [s]	Sample X1	Sample X3	Sample X5	Sample X7	Sample X9	Sample X11	Sample X1	Sample X3	Sample X5	Sample X7	Sample X9	Sample X11	Sample X1	Sample X3	Sample X5	Sample X7	Sample X9	Sample X11	Sample X2	Sample X4	Sample X6	Sample X8	Sample X10	Blank B	Sample X2	Sample X4	Sample X6	Sample X8	Sample X10	Blank B	Sample X2	Sample X4	Sample X6	Sample X8	Sample X10	Blank B		Content	Time [s]	Blank B	Sample X1	Sample X3	Sample X5	Sample X7	Sample X9	Sample X11	Blank B	Sample X1
Blank corrected based on Raw Data (448-10/482-10 2)	0	142	164	163	159	176	213	134	142	140	153	172	195	140	158	196	175	178	172	177	142	174	146	158		159	125	169	133	151		138	167	181	126	161			Blank corrected based on Raw Data (448-10/482-10 2)	0		350	516	471	441	388	383		481
Blank corrected based on Raw Data (448-10/482-10 2)	150	147	170	165	163	178	217	140	153	148	156	177	205	149	166	204	180	194	172	191	152	180	146	159		166	135	171	141	165		147	169	201	129	175			Blank corrected based on Raw Data (448-10/482-10 2)	120		379	552	495	449	415	416		515
Blank corrected based on Raw Data (448-10/482-10 2)	300	161	177	184	173	187	235	145	157	157	169	189	212	151	175	220	201	211	180	211	162	190	153	177		186	146	181	158	168		149	182	218	144	183			Blank corrected based on Raw Data (448-10/482-10 2)	240		391	555	521	482	417	402		533
Blank corrected based on Raw Data (448-10/482-10 2)	450	165	187	188	187	196	243	153	166	162	178	208	224	148	177	230	215	227	190	211	169	197	166	174		189	147	184	157	181		162	187	239	148	191			Blank corrected based on Raw Data (448-10/482-10 2)	360		477	622	561	500	451	418		614
Blank corrected based on Raw Data (448-10/482-10 2)	600	163	202	196	196	198	257	153	169	166	181	212	226	152	179	235	215	231	198	220	173	201	173	183		196	151	194	169	191		171	186	234	156	203			Blank corrected based on Raw Data (448-10/482-10 2)	480		539	691	607	523	450	432		675
Blank corrected based on Raw Data (448-10/482-10 2)	750	167	199	196	201	205	254	158	173	175	188	213	235	146	180	240	219	241	204	214	184	202	171	188		197	159	192	175	191		173	184	236	157	200			Blank corrected based on Raw Data (448-10/482-10 2)	600		624	766	658	526	460	419		789
Blank corrected based on Raw Data (448-10/482-10 2)	900	178	203	203	202	211	261	161	173	180	188	212	246	158	192	246	230	239	208	223	185	207	177	189		198	164	203	173	196		172	203	244	168	204			Blank corrected based on Raw Data (448-10/482-10 2)	720		717	824	713	515	459	419		877
Blank corrected based on Raw Data (448-10/482-10 2)	1050	196	208	209	200	220	265	173	179	192	192	220	244	147	188	250	237	249	207	228	199	217	184	196		205	163	211	183	199		185	202	250	172	211			Blank corrected based on Raw Data (448-10/482-10 2)	840		808	903	758	542	456	417		962
Blank corrected based on Raw Data (448-10/482-10 2)	1200	177	209	208	216	218	262	164	181	192	189	221	252	167	184	248	223	248	204	233	195	223	175	198		204	169	208	185	202		178	209	254	172	213			Blank corrected based on Raw Data (448-10/482-10 2)	960		894	970	782	553	451	420		1052
Blank corrected based on Raw Data (448-10/482-10 2)	1350	179	202	214	194	213	269	166	183	180	186	194	244	172	196	256	225	236	207	230	203	200	183	193		203	167	208	179	209		183	214	261	161	212			Blank corrected based on Raw Data (448-10/482-10 2)	1080		987	1057	857	594	478	452		1092
Blank corrected based on Raw Data (448-10/482-10 2)	1500	186	220	218	220	227	272	173	195	184	200	219	248	164	209	256	234	256	217	225	202	232	176	208		202	175	211	167	205		192	199	265	178	226			Blank corrected based on Raw Data (448-10/482-10 2)	1200		1060	1140	885	591	479	447		1145
Blank corrected based on Raw Data (448-10/482-10 2)	1650	178	216	227	217	237	274	173	183	193	208	230	256	164	215	274	241	263	218	216	209	230	187	211		210	174	215	172	193		186	203	266	175	227			Blank corrected based on Raw Data (448-10/482-10 2)	1320		1285	1163	925	605	466	441		1221
Blank corrected based on Raw Data (448-10/482-10 2)	1800	187	215	224	225	235	267	179	184	196	196	227	251	182	211	259	241	265	219	240	210	228	196	208		203	176	220	167	198		193	204	267	170	223			Blank corrected based on Raw Data (448-10/482-10 2)	1440		1515	1259	983	589	479	442		1627
Blank corrected based on Raw Data (448-10/482-10 2)	1950	178	222	229	221	225	270	179	186	203	198	222	254	177	208	265	241	262	212	237	212	237	194	208		204	175	219	180	202		190	205	256	179	226			Blank corrected based on Raw Data (448-10/482-10 2)	1560		2001	1463	1021	612	500	438		2157
Blank corrected based on Raw Data (448-10/482-10 2)	2100	184	216	230	227	235	273	181	193	197	198	231	257	182	213	255	242	255	218	231	210	238	193	210		205	185	219	192	207		193	221	264	175	228			Blank corrected based on Raw Data (448-10/482-10 2)	1680		2867	1842	1012	597	492	416		2847
Blank corrected based on Raw Data (448-10/482-10 2)	2250	193	214	228	235	226	283	179	185	201	198	233	258	169	221	260	243	265	218	242	209	238	192	208		214	176	217	194	196		192	213	270	181	223			Blank corrected based on Raw Data (448-10/482-10 2)	1800		4322	2642	1129	610	491	465		4363
Blank corrected based on Raw Data (448-10/482-10 2)	2400	186	224	236	227	241	281	181	196	198	203	244	262	169	221	264	255	260	222	249	213	245	199	214		214	180	227	198	184		202	217	271	182	232			Blank corrected based on Raw Data (448-10/482-10 2)	1920		6250	3646	1140	612	486	441		6469
Blank corrected based on Raw Data (448-10/482-10 2)	2550	197	220	236	232	245	285	182	195	202	201	235	266	171	227	269	247	265	216	260	219	236	187	212		220	174	225	191	203		207	217	270	178	227			Blank corrected based on Raw Data (448-10/482-10 2)	2040		9103	5420	1657	609	489	436		8686
Blank corrected based on Raw Data (448-10/482-10 2)	2700	193	229	237	229	248	281	183	202	204	203	243	257	190	229	277	249	268	224	270	219	247	185	216		222	173	224	195	204		216	216	261	183	231			Blank corrected based on Raw Data (448-10/482-10 2)	2160		12579	7511	2359	619	482	440		11593
Blank corrected based on Raw Data (448-10/482-10 2)	2850	208	228	243	235	243	288	196	203	212	219	247	264	194	227	279	253	272	223	289	217	245	194	220		226	174	228	209	212		235	211	268	185	237			Blank corrected based on Raw Data (448-10/482-10 2)	2280		16380	10403	4508	640	504	420		14430
Blank corrected based on Raw Data (448-10/482-10 2)	3000	197	233	235	237	243	289	194	204	211	212	243	268	197	245	289	250	276	225	300	216	252	195	220		236	179	225	211	213		262	221	263	189	238			Blank corrected based on Raw Data (448-10/482-10 2)	2400		20198	13562	7611	635	477	419		17515
Blank corrected based on Raw Data (448-10/482-10 2)	3150	201	234	239	237	245	294	196	200	211	213	237	263	196	242	285	255	271	226	317	220	252	202	216		235	173	229	201	196		307	219	261	181	237			Blank corrected based on Raw Data (448-10/482-10 2)	2520		24074	16726	12347	622	475	418		20473
Blank corrected based on Raw Data (448-10/482-10 2)	3300	204	236	241	237	247	289	203	201	213	203	247	254	194	244	291	267	270	225	346	225	248	198	221		243	184	222	205	194		365	220	258	179	232			Blank corrected based on Raw Data (448-10/482-10 2)	2640		27607	19828	17606	636	477	434		23352
Blank corrected based on Raw Data (448-10/482-10 2)	3450	207	232	242	236	244	292	219	198	210	210	238	263	198	254	290	257	277	222	387	229	253	196	224		250	177	231	204	196		458	225	266	185	234			Blank corrected based on Raw Data (448-10/482-10 2)	2760		30455	22861	23544	630	470	426		25773
Blank corrected based on Raw Data (448-10/482-10 2)	3600	204	236	253	246	243	290	245	207	221	222	244	263	200	264	291	242	280	231	442	230	249	200	220		260	196	231	205	209		586	225	271	184	235			Blank corrected based on Raw Data (448-10/482-10 2)	2880		33485	25575	28910	622	498	425		28153
Blank corrected based on Raw Data (448-10/482-10 2)	3750	198	233	253	252	243	300	272	205	211	226	238	263	203	281	295	240	274	225	509	234	256	202	218		253	197	231	206	191		787	231	267	178	234			Blank corrected based on Raw Data (448-10/482-10 2)	3000		35677	27977	33822	629	506	431		29924
Blank corrected based on Raw Data (448-10/482-10 2)	3900	201	238	248	240	241	293	347	210	211	224	248	271	204	301	291	259	277	224	628	241	254	197	220		268	202	234	205	191		1016	252	275	186	238			Blank corrected based on Raw Data (448-10/482-10 2)	3120		37326	29861	38534	624	469	428		32327
Blank corrected based on Raw Data (448-10/482-10 2)	4050	204	240	254	243	247	290	452	211	219	222	255	268	207	323	302	244	273	225	848	247	258	189	223		285	202	235	212	217		1258	252	276	191	242			Blank corrected based on Raw Data (448-10/482-10 2)	3240		38891	31734	42268	642	469	450		33036
Blank corrected based on Raw Data (448-10/482-10 2)	4200	202	240	247	249	255	293	682	212	224	223	250	281	192	347	300	247	279	222	1252	257	258	200	234		297	213	235	215	220		1554	259	283	185	247			Blank corrected based on Raw Data (448-10/482-10 2)	3360		40252	33028	45507	676	481	421		34366
Blank corrected based on Raw Data (448-10/482-10 2)	4350	207	239	252	235	230	296	1413	203	216	218	244	269	217	370	297	267	272	227	1709	268	254	212	215		303	218	233	201	203		1838	300	276	183	233			Blank corrected based on Raw Data (448-10/482-10 2)	3480		41161	34136	48174	717	502	431		35240
Blank corrected based on Raw Data (448-10/482-10 2)	4500	211	242	258	244	240	288	2691	213	222	221	252	277	209	421	308	272	273	230	2225	287	250	214	219		331	232	234	208	224		2057	336	283	192	245			Blank corrected based on Raw Data (448-10/482-10 2)	3600		41838	35251	50272	692	478	417		36816
Blank corrected based on Raw Data (448-10/482-10 2)	4650	229	246	260	251	252	299	4473	210	223	222	250	279	212	488	304	273	280	232	2718	306	263	204	207		355	245	237	211	213		2229	409	290	194	239			Blank corrected based on Raw Data (448-10/482-10 2)	3720		42598	35830	52373	733	500	445		36635
Blank corrected based on Raw Data (448-10/482-10 2)	4800	244	253	251	241	255	293	6496	213	221	225	233	277	220	731	311	268	281	221	3201	338	265	217	213		404	256	234	207	197		2396	495	289	195	234			Blank corrected based on Raw Data (448-10/482-10 2)	3840		43043	36141	53431	812	499	413		37579
Blank corrected based on Raw Data (448-10/482-10 2)	4950	286	249	262	245	247	294	8472	214	228	225	254	285	249	1515	309	247	281	237	3634	391	267	193	207		538	285	208	207	211		2514	596	296	196	241			Blank corrected based on Raw Data (448-10/482-10 2)	3960		43932	37143	54846	918	485	429		38180
Blank corrected based on Raw Data (448-10/482-10 2)	5100	366	251	261	239	255	294	10212	215	228	226	248	287	282	2893	309	249	280	231	4024	464	263	196	204		828	316	221	207	218		2626	728	293	191	240			Blank corrected based on Raw Data (448-10/482-10 2)	4080		44170	37443	55869	1025	468	475		39090
Blank corrected based on Raw Data (448-10/482-10 2)	5250	700	255	258	243	242	295	11737	226	236	227	244	282	337	4631	313	253	280	233	4388	572	265	211	224		1255	358	234	210	222		2664	885	287	189	241			Blank corrected based on Raw Data (448-10/482-10 2)	4200		44296	37927	57173	1013	510	425		39134
Blank corrected based on Raw Data (448-10/482-10 2)	5400	2072	262	262	246	242	298	13045	238	243	232	250	293	484	6519	314	253	278	232	4664	715	268	204	218		1779	421	230	208	221		2729	1119	299	193	244			Blank corrected based on Raw Data (448-10/482-10 2)	4320		44308	37646	56924	1293	493	470		39536
Blank corrected based on Raw Data (448-10/482-10 2)	5550	4249	255	259	241	232	302	13878	237	230	217	242	284	865	8420	309	258	274	223	4867	884	233	207	227		2372	517	237	200	236		2764	1347	298	191	235			Blank corrected based on Raw Data (448-10/482-10 2)	4440		44941	38177	57972	1400	521	452		39777
Blank corrected based on Raw Data (448-10/482-10 2)	5700	7052	279	258	242	233	310	14557	269	255	236	253	292	1845	10090	315	279	292	242	5079	1346	274	218	225		2892	699	239	194	217		2797	1781	300	186	239			Blank corrected based on Raw Data (448-10/482-10 2)	4560		45076	38432	58540	1708	470	423		39445
Blank corrected based on Raw Data (448-10/482-10 2)	5850	9544	285	268	256	244	309	15174	300	274	240	256	298	3100	11424	314	284	299	242	5224	1979	271	197	237		3399	1087	236	198	227		2805	2283	304	192	236			Blank corrected based on Raw Data (448-10/482-10 2)	4680		44579	38097	58385	1876	487	437		39938
Blank corrected based on Raw Data (448-10/482-10 2)	6000	11955	330	261	255	240	309	15604	356	275	241	258	298	4583	12629	326	284	288	242	5335	2830	274	193	230		3816	1747	245	191	230		2797	2757	306	196	241			Blank corrected based on Raw Data (448-10/482-10 2)	4800		44826	38058	58965	2161	527	425		40398
Blank corrected based on Raw Data (448-10/482-10 2)	6150	13903	392	255	251	252	316	15785	451	309	241	249	304	6042	13541	316	290	297	239	5431	3776	284	197	229		4178	2556	234	206	233		2808	3198	308	197	238			Blank corrected based on Raw Data (448-10/482-10 2)	4920		45104	38257	59404	2493	475	393		40234
Blank corrected based on Raw Data (448-10/482-10 2)	6300	15518	495	272	260	267	318	16042	690	353	244	261	305	7407	14439	330	285	293	249	5447	4686	283	202	233		4490	3525	257	208	226		2840	3522	330	205	246			Blank corrected based on Raw Data (448-10/482-10 2)	5040		45052	38587	59542	2724	516	441		39623
Blank corrected based on Raw Data (448-10/482-10 2)	6450	16571	744	274	262	260	313	16184	1372	410	243	258	307	8507	14952	337	289	292	250	5508	5549	289	202	231		4796	4463	264	217	239		2787	3767	319	198	252			Blank corrected based on Raw Data (448-10/482-10 2)	5160		44621	38024	59400	3300	537	468		40177
Blank corrected based on Raw Data (448-10/482-10 2)	6600	17645	1294	268	260	256	314	16261	2563	487	242	254	302	9549	15563	331	283	290	244	5543	6337	301	203	232		5003	5398	261	210	238		2804	3972	340	193	251			Blank corrected based on Raw Data (448-10/482-10 2)	5280		44988	38311	59654	3711	509	408		40274
Blank corrected based on Raw Data (448-10/482-10 2)	6750	18176	2238	282	253	258	324	16293	4301	577	246	257	307	10308	15967	343	290	296	247	5568	7049	299	199	225		5195	6273	262	208	239		2833	4099	346	200	239			Blank corrected based on Raw Data (448-10/482-10 2)	5400		45003	38482	60295	4588	470	414		40255
Blank corrected based on Raw Data (448-10/482-10 2)	6900	18655	3424	305	266	259	325	16247	6099	661	249	258	307	10795	16385	351	295	295	252	5580	7586	315	199	228		5351	6997	267	203	239		2825	4205	373	198	252			Blank corrected based on Raw Data (448-10/482-10 2)	5520		44539	38423	59615	5377	522	470		40004
Blank corrected based on Raw Data (448-10/482-10 2)	7050	18937	4762	343	262	257	326	16420	7905	746	250	258	312	11204	16682	371	295	299	253	5607	8075	328	199	238		5460	7653	278	214	234		2809	4250	389	193	246			Blank corrected based on Raw Data (448-10/482-10 2)	5640		44768	37921	59711	6182	588	451		40484
Blank corrected based on Raw Data (448-10/482-10 2)	7200	19172	6068	399	260	259	331	16426	9541	854	255	268	317	11454	16889	391	298	309	260	5584	8449	332	195	237		5581	8123	288	204	231		2800	4272	430	194	248			Blank corrected based on Raw Data (448-10/482-10 2)	5760		45113	38218	59832	7085	545	418		40492
Blank corrected based on Raw Data (448-10/482-10 2)	7350	19285	7201	462	255	259	329	16260	10894	961	256	262	323	11547	17129	423	297	297	256	5543	8722	359	206	232		5652	8571	311	218	225		2804	4252	480	198	253			Blank corrected based on Raw Data (448-10/482-10 2)	5880		45083	38477	60289	8216	517	415		40067
Blank corrected based on Raw Data (448-10/482-10 2)	7500	19310	8197	578	268	254	336	16253	11969	1108	259	272	316	11695	17276	466	306	301	259	5541	8996	383	205	241		5716	8906	341	227	231		2804	4313	530	205	249			Blank corrected based on Raw Data (448-10/482-10 2)	6000		44830	38202	59562	9305	583	485		40500
Blank corrected based on Raw Data (448-10/482-10 2)	7650	19275	8948	669	259	262	334	16154	12794	1340	255	269	308	11691	17290	525	300	302	256	5549	9112	413	204	239		5751	9081	368	213	231		2817	4272	581	201	252			Blank corrected based on Raw Data (448-10/482-10 2)	6120		44692	38030	59768	10325	596	465		40740
Blank corrected based on Raw Data (448-10/482-10 2)	7800	19400	9557	779	269	262	345	16151	13407	1760	256	269	322	11749	17390	606	297	301	262	5554	9348	445	206	239		5775	9401	397	218	231		2839	4249	647	198	247			Blank corrected based on Raw Data (448-10/482-10 2)	6240		44987	38077	59825	11580	598	411		40681
Blank corrected based on Raw Data (448-10/482-10 2)	7950	19279	9928	889	267	264	349	16171	13851	2381	255	262	317	11786	17542	673	300	304	262	5558	9432	483	203	235		5794	9579	440	219	218		2803	4236	688	204	251			Blank corrected based on Raw Data (448-10/482-10 2)	6360		44662	38307	59833	12773	568	427		39634
Blank corrected based on Raw Data (448-10/482-10 2)	8100	19364	10266	1032	267	269	345	16246	14178	3197	260	270	319	11773	17646	770	303	302	265	5537	9460	528	203	235		5781	9704	490	218	226		2794	4211	740	210	252			Blank corrected based on Raw Data (448-10/482-10 2)	6480		44418	37758	59617	13804	637	491		40284
Blank corrected based on Raw Data (448-10/482-10 2)	8250	19367	10527	1177	258	264	347	16009	14368	4097	261	260	323	11699	17649	843	304	297	258	5528	9553	564	208	241		5809	9847	539	216	225		2811	4191	724	203	254			Blank corrected based on Raw Data (448-10/482-10 2)	6600		44400	37705	59627	14785	621	438		40357
Blank corrected based on Raw Data (448-10/482-10 2)	8400	19288	10707	1405	268	264	353	15948	14523	5013	268	276	327	11697	17665	944	303	307	271	5509	9694	620	205	248		5794	9877	585	220	236		2808	4227	792	207	252			Blank corrected based on Raw Data (448-10/482-10 2)	6720		44898	38226	60492	15546	606	439		40439
Blank corrected based on Raw Data (448-10/482-10 2)	8550	19209	10755	1748	266	257	359	15983	14569	5886	270	263	330	11581	17702	1060	301	310	270	5526	9716	665	211	235		5793	9981	627	220	229		2819	4203	827	214	257			Blank corrected based on Raw Data (448-10/482-10 2)	6840		44536	38089	59416	16562	637	413		40229
Blank corrected based on Raw Data (448-10/482-10 2)	8700	19091	10783	2200	266	269	358	15829	14680	6653	272	267	329	11494	17597	1216	306	305	270	5450	9675	708	204	242		5770	9978	669	219	233		2828	4193	916	208	252			Blank corrected based on Raw Data (448-10/482-10 2)	6960		44366	37769	59666	17182	670	478		40760
Blank corrected based on Raw Data (448-10/482-10 2)	8850	19005	10830	2825	270	274	361	15957	14767	7328	278	270	332	11491	17779	1485	299	311	271	5506	9716	760	209	235		5811	9982	727	208	235		2815	4156	955	206	255			Blank corrected based on Raw Data (448-10/482-10 2)	7080		44585	37874	59703	17703	693	422		40557
Blank corrected based on Raw Data (448-10/482-10 2)	9000	19027	10828	3504	272	279	356	15818	14784	7911	280	274	342	11538	17763	1954	303	310	278	5515	9670	809	214	239		5770	10051	764	220	232		2821	4148	956	205	248			Blank corrected based on Raw Data (448-10/482-10 2)	7200		44563	37956	59442	18259	662	442		40244
Blank corrected based on Raw Data (448-10/482-10 2)	9150	18946	10785	4257	269	268	371	15770	14601	8377	288	275	334	11386	17608	2760	298	315	271	5464	9610	831	226	234		5768	10081	826	220	234		2809	4128	1032	197	254			Blank corrected based on Raw Data (448-10/482-10 2)	7320		44218	37972	60018	18681	696	507		40467
Blank corrected based on Raw Data (448-10/482-10 2)	9300	18968	10737	4921	273	276	367	15745	14673	8873	295	280	346	11350	17641	3628	307	315	276	5452	9632	884	211	244		5794	9995	862	219	243		2815	4159	1012	214	253			Blank corrected based on Raw Data (448-10/482-10 2)	7440		44355	37590	59451	19074	715	493		40020
Blank corrected based on Raw Data (448-10/482-10 2)	9450	18812	10681	5511	264	248	376	15735	14539	9252	286	267	323	11281	17653	4684	309	285	279	5448	9583	897	218	228		5730	10020	896	215	248		2839	4106	1026	205	251			Blank corrected based on Raw Data (448-10/482-10 2)	7560		44386	37831	59265	19444	769	463		40510
Blank corrected based on Raw Data (448-10/482-10 2)	9600	18808	10731	6085	267	282	378	15695	14521	9541	298	275	350	11241	17763	5679	311	315	279	5449	9577	958	222	247		5756	10023	907	224	228		2825	4115	1041	214	263			Blank corrected based on Raw Data (448-10/482-10 2)	7680		44256	37673	59953	19790	792	482		40265
Blank corrected based on Raw Data (448-10/482-10 2)	9750	18673	10723	6591	281	278	377	15663	14526	9749	297	277	356	11160	17781	6549	327	314	282	5475	9604	978	221	243		5748	10013	961	216	240		2828	4130	1082	220	263			Blank corrected based on Raw Data (448-10/482-10 2)	7800		44177	37631	59780	20267	813	511		39511
Blank corrected based on Raw Data (448-10/482-10 2)	9900	18617	10597	6974	281	280	391	15613	14426	9998	310	280	352	11104	17611	7411	322	320	274	5423	9564	999	214	239		5777	9997	990	223	227		2827	4075	1107	222	260			Blank corrected based on Raw Data (448-10/482-10 2)	7920		44252	37472	59697	20443	769	546		40441
Blank corrected based on Raw Data (448-10/482-10 2)	10050	18641	10608	7283	285	287	386	15600	14516	10163	313	279	354	11087	17557	8136	330	318	281	5419	9564	1026	221	241		5722	9975	1007	221	243		2791	4089	1127	224	258			Blank corrected based on Raw Data (448-10/482-10 2)	8040		44060	37636	60202	20603	796	510		40016
Blank corrected based on Raw Data (448-10/482-10 2)	10200	18584	10555	7586	278	280	389	15602	14445	10295	318	278	357	11092	17580	8801	330	327	283	5418	9543	1080	223	243		5726	9985	1027	219	250		2810	4049	1153	230	261			Blank corrected based on Raw Data (448-10/482-10 2)	8160		44017	37354	59333	20541	812	542		40198
Blank corrected based on Raw Data (448-10/482-10 2)	10350	18574	10521	7766	282	275	398	15606	14434	10458	329	286	362	11042	17579	9363	330	324	282	5385	9491	1122	221	247		5685	9923	1047	220	241		2803	4118	1176	225	263			Blank corrected based on Raw Data (448-10/482-10 2)	8280		43989	37519	59555	20789	835	505		39716
Blank corrected based on Raw Data (448-10/482-10 2)	10500	18536	10544	7958	285	289	406	15547	14274	10532	332	292	368	10902	17468	9881	339	330	286	5417	9510	1144	214	239		5688	9893	1059	220	236		2827	4053	1170	226	253			Blank corrected based on Raw Data (448-10/482-10 2)	8400		43989	37378	59912	21054	824	581		40509
Blank corrected based on Raw Data (448-10/482-10 2)	10650	18450	10464	8050	276	296	414	15428	14324	10680	341	287	367	11020	17517	10208	334	330	288	5422	9513	1147	226	247		5708	9907	1071	218	237		2814	4071	1111	234	263			Blank corrected based on Raw Data (448-10/482-10 2)	8520		43705	37293	59183	21177	862	553		40350
Blank corrected based on Raw Data (448-10/482-10 2)	10800	18421	10434	8231	289	299	416	15479	14279	10673	350	283	360	10983	17410	10585	335	333	295	5366	9439	1128	212	249		5653	9861	1082	220	244		2806	4083	1190	231	266			Blank corrected based on Raw Data (448-10/482-10 2)	8640		43785	37467	59426	20992	849	591		40030
Blank corrected based on Raw Data (448-10/482-10 2)	10950	18307	10400	8341	277	305	423	15419	14214	10732	358	288	374	10918	17497	10935	344	329	293	5345	9526	1183	222	251		5638	9872	1093	220	238		2793	4033	1182	232	267			Blank corrected based on Raw Data (448-10/482-10 2)	8760		44024	37278	59362	21122	916	534		39341
Blank corrected based on Raw Data (448-10/482-10 2)	11100	18298	10408	8446	282	299	428	15452	14198	10792	367	295	368	10817	17539	11081	352	345	297	5251	9483	1203	224	252		5640	9894	1117	219	247		2775	4035	1186	231	258			Blank corrected based on Raw Data (448-10/482-10 2)	8880		43886	37118	58929	21192	937	569		39840
Blank corrected based on Raw Data (448-10/482-10 2)	11250	18407	10391	8480	289	300	426	15440	14157	10887	377	294	381	10768	17393	11322	354	349	304	5238	9425	1229	226	258		5616	9796	1122	227	238		2795	4028	1175	230	270			Blank corrected based on Raw Data (448-10/482-10 2)	9000		43484	37107	58845	21245	909	608		40359
Blank corrected based on Raw Data (448-10/482-10 2)	11400	18366	10337	8519	292	309	436	15412	14190	10861	383	300	378	10759	17321	11550	364	348	305	5229	9432	1223	228	252		5614	9752	1137	219	244		2798	4044	1190	237	263			Blank corrected based on Raw Data (448-10/482-10 2)	9120		43846	37471	59479	21348	934	625		40083
Blank corrected based on Raw Data (448-10/482-10 2)	11550	18191	10344	8543	280	306	442	15335	14191	10855	404	301	389	10701	17383	11656	373	348	304	5239	9390	1208	227	257		5610	9778	1133	224	246		2808	4008	1204	240	272			Blank corrected based on Raw Data (448-10/482-10 2)	9240		43537	37469	59745	21229	961	607		40063
Blank corrected based on Raw Data (448-10/482-10 2)	11700	18198	10284	8609	302	313	451	15359	14106	10831	414	305	395	10787	17424	11814	375	355	304	5214	9442	1198	227	260		5556	9809	1139	228	253		2803	4039	1220	237	273			Blank corrected based on Raw Data (448-10/482-10 2)	9360		43819	37474	59839	21390	948	588		39797
Blank corrected based on Raw Data (448-10/482-10 2)	11850	18171	10244	8570	299	316	448	15286	14074	10837	432	312	392	10726	17361	11878	376	361	306	5187	9474	1227	234	262		5546	9775	1153	229	254		2797	4018	1205	240	274			Blank corrected based on Raw Data (448-10/482-10 2)	9480		43420	37286	59432	21348	958	641		39754
Blank corrected based on Raw Data (448-10/482-10 2)	12000	17856	10078	8481	226	287	447	15145	13912	10719	431	271	386	10586	17196	11757	344	293	286	5180	9401	1242	200	190		5575	9765	1170	193	238		2748	3966	1164	206	203			Blank corrected based on Raw Data (448-10/482-10 2)	9600		43338	36875	59028	21330	969	663		39352
Blank corrected based on Raw Data (448-10/482-10 2)	12150	18010	10153	8663	303	324	458	15203	13904	10820	466	300	411	10641	17364	12037	399	361	308	5175	9381	1275	229	254		5608	9786	1170	238	267		2764	3993	1183	239	270			Blank corrected based on Raw Data (448-10/482-10 2)	9720		43399	37024	59027	21365	975	727		39152
Blank corrected based on Raw Data (448-10/482-10 2)	12300	18022	10212	8618	317	339	474	15250	13971	10898	492	311	424	10540	17315	11962	402	375	309	5084	9415	1292	236	269		5585	9719	1184	242	272		2800	3987	1216	238	275			Blank corrected based on Raw Data (448-10/482-10 2)	9840		43543	36883	58990	21476	995	689		39319
Blank corrected based on Raw Data (448-10/482-10 2)	12450	17977	10148	8643	307	352	478	15186	13893	10890	521	301	423	10571	17180	12089	418	380	329	5099	9340	1275	243	276		5567	9681	1174	237	273		2795	4039	1210	244	280			Blank corrected based on Raw Data (448-10/482-10 2)	9960		43449	36967	59007	21523	1031	756		39502
Blank corrected based on Raw Data (448-10/482-10 2)	12600	17948	10087	8632	321	347	491	15154	13913	10823	542	303	427	10571	17247	12059	423	382	320	5079	9353	1277	233	258		5525	9676	1200	233	265		2801	4031	1227	251	276			Blank corrected based on Raw Data (448-10/482-10 2)	10080		43045	36811	58581	21413	999	744		39389
Blank corrected based on Raw Data (448-10/482-10 2)	12750	17933	10113	8626	299	346	481	15046	13884	10869	564	311	429	10529	17331	12084	432	383	324	5183	9326	1277	241	276		5491	9688	1183	240	262		2815	4019	1222	250	284			Blank corrected based on Raw Data (448-10/482-10 2)	10200		43144	36751	59007	21286	1003	711		39670
Blank corrected based on Raw Data (448-10/482-10 2)	12900	17744	10028	8576	324	352	497	15060	13784	10777	585	313	435	10464	17127	11979	452	392	329	5118	9319	1282	233	272		5482	9616	1192	240	270		2769	3968	1219	250	276			Blank corrected based on Raw Data (448-10/482-10 2)	10320		43219	36726	58812	21312	1017	770		39624
Blank corrected based on Raw Data (448-10/482-10 2)	13050	17799	10031	8605	332	340	484	14995	13878	10847	610	317	435	10483	17238	12130	461	391	330	5130	9328	1273	237	279		5515	9590	1195	240	288		2780	3972	1228	250	286			Blank corrected based on Raw Data (448-10/482-10 2)	10440		43315	37044	59087	21294	1029	799		39292
Blank corrected based on Raw Data (448-10/482-10 2)	13200	17744	10058	8587	337	365	498	15054	13748	10807	634	326	455	10417	17115	12130	485	402	328	5053	9262	1303	233	285		5500	9603	1209	248	293		2761	3978	1232	252	288			Blank corrected based on Raw Data (448-10/482-10 2)	10560		42891	36892	59193	21332	1058	824		39707
Blank corrected based on Raw Data (448-10/482-10 2)	13350	17736	9995	8637	333	355	503	15121	13753	10808	632	317	448	10453	17103	12179	489	405	327	4993	9242	1305	241	279		5467	9542	1201	241	294		2794	4040	1253	252	288			Blank corrected based on Raw Data (448-10/482-10 2)	10680		43190	36744	58988	21263	1124	796		39149
Blank corrected based on Raw Data (448-10/482-10 2)	13500	17704	10037	8608	337	356	505	15014	13726	10816	655	329	444	10356	17158	12182	503	398	334	5029	9245	1310	246	282		5456	9511	1201	240	292		2786	4038	1246	253	294			Blank corrected based on Raw Data (448-10/482-10 2)	10800		42833	36932	59018	21336	1158	814		39526
Blank corrected based on Raw Data (448-10/482-10 2)	13650	17652	9986	8581	344	360	517	14916	13659	10741	668	337	459	10306	16984	12101	530	413	336	5155	9246	1303	248	297		5474	9398	1206	240	295		2775	4007	1257	261	296			Blank corrected based on Raw Data (448-10/482-10 2)	10920		43160	36961	58852	21224	1081	816		39343
Blank corrected based on Raw Data (448-10/482-10 2)	13800	17598	10037	8559	335	356	510	14964	13766	10753	695	345	447	10325	17010	12064	556	414	350	5133	9277	1321	252	293		5469	9411	1201	248	298		2762	3972	1254	254	298			Blank corrected based on Raw Data (448-10/482-10 2)	11040		42970	36599	58796	21111	1109	826		39442
Blank corrected based on Raw Data (448-10/482-10 2)	13950	17680	9981	8609	348	359	516	14912	13655	10806	696	338	453	10317	16768	11979	581	420	340	5109	9255	1311	247	297		5475	9451	1209	238	311		2756	3974	1243	256	301			Blank corrected based on Raw Data (448-10/482-10 2)	11160		42923	36873	58487	21158	1171	855		39336
Blank corrected based on Raw Data (448-10/482-10 2)	14100	17595	9913	8579	343	361	514	14876	13700	10702	708	351	455	10310	16537	12058	601	424	349	5032	9134	1318	248	289		5488	9442	1209	248	321		2768	3938	1233	258	294			Blank corrected based on Raw Data (448-10/482-10 2)	11280		42568	36934	58919	21201	1163	857		38918
Blank corrected based on Raw Data (448-10/482-10 2)	14250	17702	9969	8516	349	367	532	14883	13623	10719	727	354	466	10275	16358	11959	646	430	362	4948	9229	1333	255	282		5487	9490	1209	238	334		2780	3988	1215	264	302			Blank corrected based on Raw Data (448-10/482-10 2)	11400		42873	36483	58769	21233	1164	849		39664
Blank corrected based on Raw Data (448-10/482-10 2)	14400	17570	9916	8521	354	370	524	14799	13567	10753	743	359	471	10323	16477	11980	643	432	364	4953	9146	1315	249	288		5450	9426	1222	253	336		2801	3975	1239	257	309			Blank corrected based on Raw Data (448-10/482-10 2)	11520		42633	36472	58575	20857	1189	835		39103
Blank corrected based on Raw Data (448-10/482-10 2)	14550	17493	9875	8528	360	370	531	14774	13533	10719	759	373	491	10281	16451	12018	676	432	369	4979	9203	1318	253	302		5456	9318	1209	248	344		2804	4043	1250	270	316			Blank corrected based on Raw Data (448-10/482-10 2)	11640		42526	36575	58274	20830	1178	851		39315
Blank corrected based on Raw Data (448-10/482-10 2)	14700	17531	9876	8534	368	378	548	14625	13599	10750	753	379	492	10240	16425	11974	699	443	361	5125	9191	1314	261	310		5448	9281	1207	256	345		2786	3993	1260	273	322			Blank corrected based on Raw Data (448-10/482-10 2)	11760		42603	36774	58836	21048	1166	871		38963
Blank corrected based on Raw Data (448-10/482-10 2)	14850	17376	9877	8517	377	376	543	14698	13597	10624	781	386	497	10182	16276	11965	711	444	371	5152	9126	1330	252	305		5456	9334	1221	243	352		2745	3977	1247	271	328			Blank corrected based on Raw Data (448-10/482-10 2)	11880		42718	36662	58765	21051	1221	876		39293
Blank corrected based on Raw Data (448-10/482-10 2)	15000	17307	9769	8396	365	387	564	14633	13483	10536	772	374	488	10061	16222	11794	705	449	384	5076	9083	1319	222	299		5460	9260	1226	247	334		2726	3975	1204	264	325			Blank corrected based on Raw Data (448-10/482-10 2)	12000		42248	36404	58612	20786	1288	907		39393
Blank corrected based on Raw Data (448-10/482-10 2)	15150	17354	9816	8471	376	392	567	14626	13566	10610	801	385	483	10124	16109	12082	703	448	383	5020	9147	1328	258	316		5455	9263	1216	247	350		2778	3973	1227	275	336			Blank corrected based on Raw Data (448-10/482-10 2)	12120		42605	36348	58109	20859	1274	906		38981
Blank corrected based on Raw Data (448-10/482-10 2)	15300	17326	9876	8446	385	400	566	14617	13460	10563	798	387	485	10093	16260	11964	738	455	384	4971	9097	1322	256	315		5434	9240	1214	264	362		2772	3995	1233	272	338			Blank corrected based on Raw Data (448-10/482-10 2)	12240		42378	36674	59100	20913	1275	876		39306
Blank corrected based on Raw Data (448-10/482-10 2)	15450	17357	9816	8461	389	396	567	14625	13593	10682	834	401	496	10090	16296	11943	738	455	387	4997	9082	1333	254	318		5450	9249	1218	266	365		2794	3992	1243	286	347			Blank corrected based on Raw Data (448-10/482-10 2)	12360		42301	36704	58722	20823	1244	899		38858
Blank corrected based on Raw Data (448-10/482-10 2)	15600	17211	9676	8373	387	403	574	14478	13455	10430	805	390	490	10066	16310	11900	750	463	392	5028	9088	1322	258	328		5376	9103	1201	265	357		2785	3992	1223	276	352			Blank corrected based on Raw Data (448-10/482-10 2)	12480		42101	36150	58710	21032	1297	876		39178
Blank corrected based on Raw Data (448-10/482-10 2)	15750	17231	9800	8449	396	411	578	14543	13471	10572	828	405	520	10069	16260	11998	747	471	403	5057	9094	1329	250	337		5394	9326	1209	265	379		2780	3970	1214	274	367			Blank corrected based on Raw Data (448-10/482-10 2)	12600		42165	36110	58019	20643	1327	944		38988
Blank corrected based on Raw Data (448-10/482-10 2)	15900	17195	9770	8402	405	428	589	14453	13424	10576	842	413	528	10055	16282	11962	790	472	403	5183	9075	1335	266	335		5413	9221	1210	268	395		2785	3990	1241	280	366			Blank corrected based on Raw Data (448-10/482-10 2)	12720		42078	36687	58936	20766	1344	956		39083
Blank corrected based on Raw Data (448-10/482-10 2)	16050	17199	9633	8327	413	441	575	14485	13376	10494	855	418	520	9994	16104	11884	794	477	403	5077	9069	1325	272	334		5424	9202	1201	267	400		2749	3973	1235	285	371			Blank corrected based on Raw Data (448-10/482-10 2)	12840		42158	36363	58209	20655	1364	973		39048
Blank corrected based on Raw Data (448-10/482-10 2)	16200	17128	9683	8338	412	438	590	14421	13460	10483	850	419	525	9982	16097	11933	809	483	412	5102	8987	1343	271	343		5412	9184	1198	263	401		2746	3939	1243	284	383			Blank corrected based on Raw Data (448-10/482-10 2)	12960		41951	36078	58143	20762	1383	947		38720
Blank corrected based on Raw Data (448-10/482-10 2)	16350	17188	9784	8301	427	440	582	14460	13467	10516	861	433	527	9933	16022	11975	790	489	408	5020	8985	1312	271	351		5368	9206	1202	267	406		2757	3962	1232	279	390			Blank corrected based on Raw Data (448-10/482-10 2)	13080		42128	36069	57850	20759	1389	980		39217
Blank corrected based on Raw Data (448-10/482-10 2)	16500	17113	9725	8239	434	440	595	14295	13393	10416	863	427	534	9958	16178	11879	825	485	413	5010	8981	1319	269	353		5390	9076	1192	272	413		2789	3963	1211	285	394			Blank corrected based on Raw Data (448-10/482-10 2)	13200		41802	36355	58416	20611	1390	949		38595
Blank corrected based on Raw Data (448-10/482-10 2)	16650	17193	9677	8228	444	447	594	14374	13332	10485	865	438	554	9946	16246	11879	841	492	428	4891	8887	1326	280	358		5391	9132	1206	267	417		2787	3941	1228	287	403			Blank corrected based on Raw Data (448-10/482-10 2)	13320		41883	36317	58282	20527	1395	942		38969
Blank corrected based on Raw Data (448-10/482-10 2)	16800	17176	9660	8259	465	454	596	14326	13417	10465	860	435	536	9905	16386	11817	801	495	434	4975	8968	1342	276	360		5374	9103	1210	273	428		2798	3948	1221	288	413			Blank corrected based on Raw Data (448-10/482-10 2)	13440		41873	35998	58176	20563	1435	1017		38880
Blank corrected based on Raw Data (448-10/482-10 2)	16950	17193	9669	8282	480	467	600	14240	13374	10484	866	443	551	9852	16314	11793	842	501	435	5071	9022	1326	285	377		5395	9215	1202	273	431		2777	3943	1229	295	413			Blank corrected based on Raw Data (448-10/482-10 2)	13560		41775	36067	57935	20414	1524	991		38641
Blank corrected based on Raw Data (448-10/482-10 2)	17100	17101	9680	8244	489	465	608	14230	13340	10453	868	440	556	9903	16175	11792	830	494	436	5118	8735	1323	289	372		5377	9211	1215	271	437		2730	3925	1246	303	426			Blank corrected based on Raw Data (448-10/482-10 2)	13680		41608	36518	58064	20468	1567	982		38433
Blank corrected based on Raw Data (448-10/482-10 2)	17250	16931	9596	8216	515	461	614	14307	13342	10390	880	456	546	9832	16014	11782	830	498	444	5009	8726	1328	283	383		5404	9196	1211	278	436		2718	3937	1224	292	424			Blank corrected based on Raw Data (448-10/482-10 2)	13800		41575	36213	57920	20481	1654	996		38951
Blank corrected based on Raw Data (448-10/482-10 2)	17400	16919	9597	8235	537	490	608	14201	13198	10341	876	462	559	9848	15957	11790	865	513	448	5072	8605	1333	286	386		5375	9145	1200	265	441		2745	3935	1222	300	436			Blank corrected based on Raw Data (448-10/482-10 2)	13920		41362	35894	57550	20469	1612	1033		39031
Blank corrected based on Raw Data (448-10/482-10 2)	17550	16889	9619	8177	549	480	611	14253	13265	10480	878	472	571	9850	15910	11812	854	515	451	4933	8477	1316	283	390		5398	9072	1192	280	450		2757	3940	1153	306	445			Blank corrected based on Raw Data (448-10/482-10 2)	14040		41483	36332	58255	20394	1572	1005		38627
Blank corrected based on Raw Data (448-10/482-10 2)	17700	16967	9625	8173	571	482	612	14223	13222	10460	883	471	574	9795	16061	11602	848	517	457	5005	8517	1319	287	399		5409	9078	1195	276	455		2788	3968	1183	308	446			Blank corrected based on Raw Data (448-10/482-10 2)	14160		41640	36068	57933	20349	1610	992		38466
Blank corrected based on Raw Data (448-10/482-10 2)	17850	16974	9574	8242	606	482	618	14214	13245	10495	882	476	578	9831	16265	11849	870	519	463	5034	8495	1323	283	395		5397	9073	1196	289	464		2812	3975	1214	313	458			Blank corrected based on Raw Data (448-10/482-10 2)	14280		41465	35502	58075	20375	1696	1079		38760
Blank corrected based on Raw Data (448-10/482-10 2)	18000	17016	9559	8237	623	495	625	14137	13162	10362	888	482	567	9760	16290	11698	850	527	467	4993	8495	1331	294	415		5381	9168	1210	284	454		2795	3941	1209	314	457			Blank corrected based on Raw Data (448-10/482-10 2)	14400		41400	35922	57261	20392	1696	1030		38607
Blank corrected based on Raw Data (448-10/482-10 2)	18150	16893	9501	8189	647	513	636	14053	13207	10231	884	494	574	9829	16162	11751	880	532	470	5127	8633	1325	307	429		5410	9196	1229	282	457		2782	3932	1252	326	469			Blank corrected based on Raw Data (448-10/482-10 2)	14520		41368	36258	58166	20324	1786	1055		38543
Blank corrected based on Raw Data (448-10/482-10 2)	18300	16862	9573	8161	673	512	634	14054	13247	10332	894	505	576	9722	16048	11668	881	534	468	5104	8723	1326	302	432		5365	9186	1240	274	462		2746	3947	1267	325	476			Blank corrected based on Raw Data (448-10/482-10 2)	14640		41271	36072	57444	20338	1691	1043		38703
Blank corrected based on Raw Data (448-10/482-10 2)	18450	16824	9583	8239	698	522	630	14002	13209	10352	889	494	588	9705	16073	11730	845	542	472	5093	8490	1330	305	425		5374	9225	1213	287	467		2755	3898	1225	327	476			Blank corrected based on Raw Data (448-10/482-10 2)	14760		41240	35661	57692	20224	1708	1064		38418
Blank corrected based on Raw Data (448-10/482-10 2)	18600	16867	9561	8134	721	517	644	14014	13241	10346	900	511	593	9668	15965	11688	889	542	481	4930	8399	1330	310	441		5381	9101	1204	281	470		2763	3789	1222	330	480			Blank corrected based on Raw Data (448-10/482-10 2)	14880		41161	35786	57428	20172	1771	1085		38427
Blank corrected based on Raw Data (448-10/482-10 2)	18750	16792	9584	8149	751	528	636	14007	13178	10341	889	517	601	9696	16163	11577	884	564	492	4940	8381	1324	301	447		5376	9036	1201	282	474		2764	3813	1154	332	486			Blank corrected based on Raw Data (448-10/482-10 2)	15000		41299	36143	57915	20253	1811	1087		38282
Blank corrected based on Raw Data (448-10/482-10 2)	18900	16817	9649	8197	770	531	650	14007	13248	10250	895	519	607	9754	16339	11577	890	554	488	5015	8255	1316	307	454		5391	9055	1204	281	477		2788	3820	1172	326	492			Blank corrected based on Raw Data (448-10/482-10 2)	15120		41063	35952	57505	20185	1752	1135		38523
Blank corrected based on Raw Data (448-10/482-10 2)	19050	16830	9497	8059	783	546	644	13904	13185	10244	890	524	603	9656	16215	11470	876	567	497	4971	8290	1325	313	462		5330	9110	1179	286	478		2761	3828	1193	337	495			Blank corrected based on Raw Data (448-10/482-10 2)	15240		41256	35443	57492	20246	1840	1154		38236
Blank corrected based on Raw Data (448-10/482-10 2)	19200	16941	9563	8189	815	552	656	13865	13130	10215	879	528	605	9675	16291	11567	868	568	495	5033	8506	1321	311	455		5386	9108	1215	290	482		2797	3795	1232	341	510			Blank corrected based on Raw Data (448-10/482-10 2)	15360		41036	35904	58007	20171	1846	1110		38601
Blank corrected based on Raw Data (448-10/482-10 2)	19350	16459	9516	8137	805	539	648	13778	13184	10187	876	531	590	9546	16132	11561	887	569	491	5096	8411	1323	307	459		5342	9070	1214	259	472		2722	3823	1201	315	518			Blank corrected based on Raw Data (448-10/482-10 2)	15480		41279	35890	57808	20296	1819	1105		37730
Blank corrected based on Raw Data (448-10/482-10 2)	19500	16583	9462	8070	845	541	659	13798	13025	10312	895	552	587	9552	15931	11593	868	574	507	5080	8358	1326	333	475		5360	9119	1183	301	489		2710	3800	1231	345	532			Blank corrected based on Raw Data (448-10/482-10 2)	15600		41097	35739	57245	20017	1871	1118		38527
Blank corrected based on Raw Data (448-10/482-10 2)	19650	16501	9410	8116	872	549	662	13817	13075	10292	901	552	594	9491	16032	11639	893	582	507	5060	8524	1327	319	472		5378	9092	1187	274	510		2742	3834	1234	341	534			Blank corrected based on Raw Data (448-10/482-10 2)	15720		40900	35608	57409	20149	1805	1158		38408
Blank corrected based on Raw Data (448-10/482-10 2)	19800	16616	9418	8170	856	584	657	13754	13014	10279	907	558	616	9569	16022	11458	883	592	511	4932	8227	1327	341	494		5330	9068	1172	293	508		2762	3740	1161	351	536			Blank corrected based on Raw Data (448-10/482-10 2)	15840		40696	35864	57751	20129	1927	1178		38206
Blank corrected based on Raw Data (448-10/482-10 2)	19950	16540	9544	8152	878	586	659	13690	13125	10220	897	561	614	9526	16266	11589	898	590	510	4966	8397	1326	340	485		5399	9094	1236	291	509		2768	3723	1236	352	550			Blank corrected based on Raw Data (448-10/482-10 2)	15960		41036	35862	58037	20154	1859	1180		38104
Blank corrected based on Raw Data (448-10/482-10 2)	20100	16523	9615	8130	887	593	662	13684	13211	10252	899	577	630	9497	16214	11665	900	600	503	4980	8337	1334	346	493		5402	9206	1216	292	505		2761	3759	1236	354	535			Blank corrected based on Raw Data (448-10/482-10 2)	16080		40948	35344	57409	20003	1975	1188		38569
Blank corrected based on Raw Data (448-10/482-10 2)	20250	16547	9503	8080	915	597	663	13626	13099	10206	888	568	635	9506	16198	11461	905	608	521	5079	8473	1328	347	506		5370	9221	1227	293	518		2764	3753	1218	362	546			Blank corrected based on Raw Data (448-10/482-10 2)	16200		40968	35428	57596	20049	1898	1207		38358
Blank corrected based on Raw Data (448-10/482-10 2)	20400	16387	9470	8101	925	605	674	13573	13048	10272	894	587	639	9475	16019	11495	875	602	540	5171	8535	1332	352	516		5376	9174	1237	308	520		2751	3748	1243	375	557			Blank corrected based on Raw Data (448-10/482-10 2)	16320		40870	35701	57592	20087	1974	1188		38071
Blank corrected based on Raw Data (448-10/482-10 2)	20550	16444	9545	8187	935	613	686	13773	13051	10213	895	588	653	9500	15969	11610	907	614	535	5013	8395	1328	356	515		5310	9016	1244	301	526		2720	3757	1204	371	562			Blank corrected based on Raw Data (448-10/482-10 2)	16440		40905	35856	57720	20038	1959	1188		38580
Blank corrected based on Raw Data (448-10/482-10 2)	20700	16398	9511	8137	946	622	681	13680	13081	10324	897	582	651	9432	15982	11413	898	621	534	4943	8221	1313	359	523		5368	9091	1210	299	515		2739	3756	1184	372	566			Blank corrected based on Raw Data (448-10/482-10 2)	16560		40783	35408	57558	19837	1998	1204		37957
Blank corrected based on Raw Data (448-10/482-10 2)	20850	16390	9575	8064	950	625	685	13609	13071	10234	892	599	656	9378	16109	11537	899	623	534	5000	8351	1327	362	530		5352	8903	1196	306	529		2753	3743	1235	383	565			Blank corrected based on Raw Data (448-10/482-10 2)	16680		40964	35508	57082	19901	2037	1251		38328
Blank corrected based on Raw Data (448-10/482-10 2)	21000	16358	9424	8039	962	634	691	13584	12947	10115	899	602	663	9408	15857	11466	899	632	540	5058	8442	1306	357	532		5336	9111	1211	298	525		2699	3739	1264	376	565			Blank corrected based on Raw Data (448-10/482-10 2)	16800		40911	35708	57453	19932	2011	1226		38170
Blank corrected based on Raw Data (448-10/482-10 2)	21150	16357	9420	7995	965	636	704	13529	12970	10094	900	605	664	9399	15916	11482	901	627	557	5000	8238	1322	370	543		5357	9139	1191	314	534		2708	3754	1260	390	578			Blank corrected based on Raw Data (448-10/482-10 2)	16920		40850	35645	57593	19987	2021	1309		37813
Blank corrected based on Raw Data (448-10/482-10 2)	21300	16335	9388	8026	993	656	714	13530	12984	10184	897	619	677	9397	15892	11510	902	642	564	4978	8363	1323	376	552		5307	9053	1183	303	542		2699	3720	1229	387	591			Blank corrected based on Raw Data (448-10/482-10 2)	17040		40835	35492	56900	20009	2034	1269		38340
Blank corrected based on Raw Data (448-10/482-10 2)	21450	16027	9318	7921	971	663	730	13364	12853	10184	868	633	669	9294	15893	11435	887	641	569	4956	8308	1311	310	531		5320	9028	1221	274	489		2694	3794	1202	397	601			Blank corrected based on Raw Data (448-10/482-10 2)	17160		40567	35547	57216	19693	2063	1299		38173
Blank corrected based on Raw Data (448-10/482-10 2)	21600	16149	9503	8096	995	676	732	13482	12996	10146	889	623	675	9323	15878	11426	911	649	562	5012	8393	1342	372	544		5333	8996	1241	332	526		2723	3674	1222	370	602			Blank corrected based on Raw Data (448-10/482-10 2)	17280		40595	35198	57011	19828	2084	1307		38216
Blank corrected based on Raw Data (448-10/482-10 2)	21750	16278	9414	8060	1003	679	729	13415	12972	10146	894	644	696	9315	16016	11372	909	647	582	5019	8514	1334	387	574		5371	9082	1201	325	540		2710	3756	1250	364	606			Blank corrected based on Raw Data (448-10/482-10 2)	17400		40584	35175	57158	19709	2105	1345		38106
Blank corrected based on Raw Data (448-10/482-10 2)	21900	16219	9458	8095	1005	674	725	13437	13056	10134	901	641	689	9344	15970	11391	903	641	586	5017	8297	1313	372	575		5338	9143	1214	323	550		2694	3726	1227	361	619			Blank corrected based on Raw Data (448-10/482-10 2)	17520		40768	35322	57246	19782	2053	1303		37434
Blank corrected based on Raw Data (448-10/482-10 2)	22050	16149	9442	8085	1011	692	749	13379	13147	10201	895	648	697	9337	15976	11514	907	665	589	5037	8275	1298	385	586		5273	9014	1199	322	554		2647	3730	1237	355	636			Blank corrected based on Raw Data (448-10/482-10 2)	17640		40714	35271	57124	19714	2107	1323		38289
Blank corrected based on Raw Data (448-10/482-10 2)	22200	16192	9365	7962	1012	699	751	13353	12967	10083	899	654	694	9311	15850	11331	902	663	595	4915	8296	1301	381	575		5279	8947	1224	319	553		2644	3742	1198	349	626			Blank corrected based on Raw Data (448-10/482-10 2)	17760		40116	35442	56864	19672	2096	1348		38230
Blank corrected based on Raw Data (448-10/482-10 2)	22350	16037	9412	7995	1004	714	760	13373	13014	10191	901	656	710	9321	16139	11333	904	659	588	5055	8403	1300	396	596		5325	9041	1224	317	550		2722	3781	1251	359	643			Blank corrected based on Raw Data (448-10/482-10 2)	17880		40425	35583	56766	19631	2157	1384		37884
Blank corrected based on Raw Data (448-10/482-10 2)	22500	16040	9385	8040	1014	711	768	13199	13047	10148	908	662	719	9249	15990	11359	919	672	598	5062	8395	1303	401	601		5314	9090	1202	321	566		2725	3806	1274	356	650			Blank corrected based on Raw Data (448-10/482-10 2)	18000		40414	35083	56914	19773	2103	1407		37481
Blank corrected based on Raw Data (448-10/482-10 2)	22650	15994	9257	7955	993	730	761	13218	12908	10058	892	676	682	9235	15978	11339	877	668	584	4813	8229	1310	404	565		5320	8993	1217	258	531		2635	3652	1243	348	654			Blank corrected based on Raw Data (448-10/482-10 2)	18120		40523	35021	57190	19528	2135	1419		38174
Blank corrected based on Raw Data (448-10/482-10 2)	22800	15923	9259	7925	1009	744	779	13228	12859	10081	895	686	729	9269	16038	11202	881	669	607	5013	8293	1317	391	565		5286	8988	1180	344	559		2641	3740	1210	356	664			Blank corrected based on Raw Data (448-10/482-10 2)	18240		40126	34929	56654	19843	2113	1378		37937
Blank corrected based on Raw Data (448-10/482-10 2)	22950	15995	9293	8059	1025	748	770	13089	12806	10053	887	686	694	9200	16016	11318	907	664	605	5028	8175	1315	399	594		5372	9116	1203	336	565		2687	3832	1250	409	669			Blank corrected based on Raw Data (448-10/482-10 2)	18360		40361	35403	56477	19657	2229	1458		37867
Blank corrected based on Raw Data (448-10/482-10 2)	23100	16049	9183	8019	1021	757	789	13152	12809	10153	889	705	756	9297	16030	11287	901	697	620	4977	8476	1347	412	626		5354	9074	1246	327	584		2682	3829	1228	417	688			Blank corrected based on Raw Data (448-10/482-10 2)	18480		40562	35593	56594	19786	2153	1464		38063
Blank corrected based on Raw Data (448-10/482-10 2)	23250	16143	9351	7951	1015	777	784	13101	12891	10033	898	711	755	9310	16055	11396	902	698	605	4965	8368	1287	409	623		5314	8979	1202	341	598		2636	3768	1205	420	677			Blank corrected based on Raw Data (448-10/482-10 2)	18600		40191	35640	56849	19931	2210	1455		38220
Blank corrected based on Raw Data (448-10/482-10 2)	23400	15977	9241	8039	1021	771	784	13151	12947	10072	906	715	764	9265	16217	11316	907	698	622	4995	8264	1310	419	627		5298	9050	1213	352	606		2665	3761	1210	436	696			Blank corrected based on Raw Data (448-10/482-10 2)	18720		40329	35412	56859	19670	2175	1505		38111
Blank corrected based on Raw Data (448-10/482-10 2)	23550	15931	9297	7959	1017	802	795	13093	12927	10085	895	725	766	9162	16065	11265	893	705	623	4969	8318	1301	432	634		5294	9070	1206	352	602		2618	3753	1187	442	699			Blank corrected based on Raw Data (448-10/482-10 2)	18840		40404	35346	57158	19568	2208	1477		37614
Blank corrected based on Raw Data (448-10/482-10 2)	23700	15948	9200	7915	1005	801	802	13055	12942	10081	896	732	763	9260	15976	11253	910	706	629	4907	8185	1308	426	635		5277	8924	1179	344	611		2606	3755	1206	435	713			Blank corrected based on Raw Data (448-10/482-10 2)	18960		40450	35396	57300	19719	2151	1448		37904
Blank corrected based on Raw Data (448-10/482-10 2)	23850	15838	9178	7878	1018	811	812	13124	12796	10024	904	753	763	9158	16048	11198	896	703	633	4835	8223	1293	433	646		5282	8925	1158	353	628		2638	3724	1177	438	720			Blank corrected based on Raw Data (448-10/482-10 2)	19080		40227	35275	57206	19487	2228	1492		37737
Blank corrected based on Raw Data (448-10/482-10 2)	24000	15888	9131	7881	1034	807	805	13109	12787	9983	912	760	773	9176	16028	11115	889	719	632	5039	8511	1324	433	660		5288	8995	1210	355	637		2607	3714	1238	425	711			Blank corrected based on Raw Data (448-10/482-10 2)	19200		40540	35369	57043	19641	2225	1499		38407
Blank corrected based on Raw Data (448-10/482-10 2)	24150	15917	9216	7950	1020	811	834	13071	12781	10016	895	764	770	9140	15832	11179	894	721	633	4985	8307	1290	438	668		5302	8954	1205	352	629		2608	3726	1237	432	717			Blank corrected based on Raw Data (448-10/482-10 2)	19320		39988	35110	56634	19721	2228	1539		38112
Blank corrected based on Raw Data (448-10/482-10 2)	24300	15949	9165	7721	1024	822	820	13072	12752	10073	893	764	782	9154	15910	11111	896	741	636	4872	8211	1288	446	667		5250	8864	1195	366	633		2623	3715	1207	430	733			Blank corrected based on Raw Data (448-10/482-10 2)	19440		40287	35260	56884	19539	2096	1535		38036
Blank corrected based on Raw Data (448-10/482-10 2)	24450	15861	9238	7861	1022	835	830	13036	12877	10172	903	788	792	9140	15814	11377	879	734	639	4965	8437	1288	436	679		5271	8954	1223	363	639		2581	3730	1209	480	738			Blank corrected based on Raw Data (448-10/482-10 2)	19560		40165	35327	57210	19748	2287	1564		38208
Blank corrected based on Raw Data (448-10/482-10 2)	24600	15883	9117	7742	1033	841	833	12905	12748	10027	894	786	784	9106	15708	11175	893	750	643	4919	8276	1275	448	682		5304	9040	1189	362	640		2631	3697	1218	464	744			Blank corrected based on Raw Data (448-10/482-10 2)	19680		40500	35330	56550	19430	2144	1563		37638
Blank corrected based on Raw Data (448-10/482-10 2)	24750	15791	9114	7770	1037	862	824	13019	12801	10067	908	807	790	9160	15928	11174	885	756	646	4898	8330	1277	451	695		5272	9008	1202	359	645		2652	3667	1236	476	754			Blank corrected based on Raw Data (448-10/482-10 2)	19800		39543	35194	56396	19585	2231	1598		37923
Blank corrected based on Raw Data (448-10/482-10 2)	24900	15860	9149	7803	1039	853	844	12790	12745	10024	896	802	784	9024	15969	11089	895	768	658	4863	8332	1292	455	704		5273	8970	1182	359	643		2649	3708	1250	485	761			Blank corrected based on Raw Data (448-10/482-10 2)	19920		40267	35066	56485	19660	2241	1638		38050
Blank corrected based on Raw Data (448-10/482-10 2)	25050	15792	9172	7797	1041	864	836	12896	12790	10005	891	819	793	9081	16088	11184	894	766	663	4927	8156	1280	460	712		5277	8898	1203	363	657		2603	3695	1203	484	761			Blank corrected based on Raw Data (448-10/482-10 2)	20040		40111	35499	56915	19606	2213	1650		38023
Blank corrected based on Raw Data (448-10/482-10 2)	25200	15689	9176	7701	1054	883	836	12938	12741	10019	890	826	812	9085	15827	11083	896	805	660	4981	8201	1309	465	725		5315	9004	1210	376	666		2540	3756	1204	495	766			Blank corrected based on Raw Data (448-10/482-10 2)	20160		40063	35367	56693	19458	2266	1623		37721
Blank corrected based on Raw Data (448-10/482-10 2)	25350	15754	9091	7748	1028	880	844	12839	12634	10007	890	824	808	9138	15914	11190	887	802	657	4899	8141	1283	459	731		5320	8950	1226	370	678		2589	3726	1154	507	772			Blank corrected based on Raw Data (448-10/482-10 2)	20280		40103	35227	56516	19567	2198	1647		37858
Blank corrected based on Raw Data (448-10/482-10 2)	25500	15765	9010	7752	1036	890	855	12857	12685	10058	899	852	798	9053	15954	11186	880	811	653	4821	8037	1283	475	740		5251	8962	1211	383	672		2610	3799	1149	526	773			Blank corrected based on Raw Data (448-10/482-10 2)	20400		39704	34969	56383	19623	2289	1686		38147
Blank corrected based on Raw Data (448-10/482-10 2)	25650	15831	8983	7879	1020	892	845	12831	12791	10105	917	842	807	8999	16040	11189	889	824	668	4800	8267	1273	476	743		5213	8855	1184	386	678		2574	3740	1176	521	785			Blank corrected based on Raw Data (448-10/482-10 2)	20520		39640	35454	56144	19628	2304	1655		37909
Blank corrected based on Raw Data (448-10/482-10 2)	25800	15674	9052	7822	1034	903	854	12770	12678	9890	882	862	810	9056	16094	11089	891	828	663	4907	8182	1281	481	754		5228	8818	1162	386	677		2706	3749	1212	528	785			Blank corrected based on Raw Data (448-10/482-10 2)	20640		39798	35533	56632	19564	2254	1685		37805
Blank corrected based on Raw Data (448-10/482-10 2)	25950	15566	8915	7779	1035	911	867	12771	12662	9968	880	855	806	9021	16057	11153	897	836	680	4854	8173	1279	474	767		5273	8893	1173	377	694		2638	3697	1216	525	786			Blank corrected based on Raw Data (448-10/482-10 2)	20760		40052	35158	56859	19412	2290	1674		37768
Blank corrected based on Raw Data (448-10/482-10 2)	26100	15474	8810	7979	1031	910	847	12507	12714	10020	874	858	797	8941	16015	11146	875	826	694	4743	8073	1317	474	757		5267	8978	1192	374	698		2599	3714	1208	489	799			Blank corrected based on Raw Data (448-10/482-10 2)	20880		40074	35098	56170	19571	2263	1632		37956
Blank corrected based on Raw Data (448-10/482-10 2)	26250	15682	8829	7790	1039	924	860	12752	12789	9992	891	875	813	9081	15947	11134	894	842	689	4831	8016	1266	495	759		5286	8973	1171	337	697		2641	3737	1241	554	811			Blank corrected based on Raw Data (448-10/482-10 2)	21000		40041	35377	55949	19369	2292	1696		37794
Blank corrected based on Raw Data (448-10/482-10 2)	26400	15660	8605	7795	1034	924	845	12635	12503	9908	882	882	773	8959	15858	11002	905	815	634	4817	8002	1286	471	764		5231	8806	1164	320	689		2614	3791	1210	556	815			Blank corrected based on Raw Data (448-10/482-10 2)	21120		39950	35320	56522	19430	2211	1702		37720
Blank corrected based on Raw Data (448-10/482-10 2)	26550	15614	8698	7714	1047	926	850	12768	12366	9892	894	893	801	8987	15915	10829	889	831	645	4767	8165	1274	497	787		5216	8890	1229	366	696		2570	3790	1191	578	835			Blank corrected based on Raw Data (448-10/482-10 2)	21240		39752	35099	56266	19495	2326	1784		38091
Blank corrected based on Raw Data (448-10/482-10 2)	26700	15537	8565	7822	1049	940	876	12672	12460	9868	905	893	793	8924	15901	10913	894	869	660	4806	8158	1263	519	762		5226	8866	1181	393	709		2602	3794	1194	585	833			Blank corrected based on Raw Data (448-10/482-10 2)	21360		39884	35168	56274	19680	2282	1803		38199
Blank corrected based on Raw Data (448-10/482-10 2)	26850	15494	8314	7893	1048	946	875	12495	12417	9833	905	900	768	8842	15865	10889	895	860	666	4912	8179	1271	525	787		5253	8944	1190	401	702		2601	3773	1209	599	817			Blank corrected based on Raw Data (448-10/482-10 2)	21480		39868	35374	55934	19495	2318	1800		37827
Blank corrected based on Raw Data (448-10/482-10 2)	27000	15453	8546	7826	1039	955	868	12531	12339	9804	893	900	824	8897	15717	10962	868	891	699	4910	8169	1329	523	803		5252	8909	1224	405	729		2507	3720	1204	602	845			Blank corrected based on Raw Data (448-10/482-10 2)	21600		39544	35544	56466	19454	2315	1778		37469
Blank corrected based on Raw Data (448-10/482-10 2)	27150	15477	8548	7803	1042	945	863	12636	12630	10003	896	920	820	8926	15665	11125	900	916	707	4820	7980	1308	530	806		5254	8977	1195	412	745		2661	3707	1217	602	830			Blank corrected based on Raw Data (448-10/482-10 2)	21720		39739	35374	56032	19558	2239	1768		37772
Blank corrected based on Raw Data (448-10/482-10 2)	27300	15525	8692	7552	1041	955	866	12664	12409	9866	905	919	824	8968	15729	10982	886	921	710	4787	8021	1285	545	809		5192	8851	1188	398	737		2565	3743	1193	607	835			Blank corrected based on Raw Data (448-10/482-10 2)	21840		39801	35003	56289	19474	2357	1785		37875
Blank corrected based on Raw Data (448-10/482-10 2)	27450	15589	8609	7758	1044	954	875	12741	12451	9958	910	923	826	9007	15673	10924	894	937	709	4877	8198	1252	556	819		5280	8971	1199	400	741		2600	3778	1222	628	846			Blank corrected based on Raw Data (448-10/482-10 2)	21960		39650	35123	56025	19521	2315	1854		37671
Blank corrected based on Raw Data (448-10/482-10 2)	27600	15514	8685	7696	1036	963	866	12664	12409	9968	902	942	823	8964	15839	10692	882	932	709	4817	8172	1261	560	794		5210	8840	1191	395	742		2520	3696	1195	631	854			Blank corrected based on Raw Data (448-10/482-10 2)	22080		39605	35384	56231	19348	2369	1847		37367
Blank corrected based on Raw Data (448-10/482-10 2)	27750	15446	8585	7728	1023	966	865	12602	12462	9954	902	923	822	8955	15887	10900	877	951	719	4896	8285	1232	576	819		5170	8913	1189	422	745		2643	3768	1178	640	859			Blank corrected based on Raw Data (448-10/482-10 2)	22200		39662	35129	56080	19297	2347	1854		37963
Blank corrected based on Raw Data (448-10/482-10 2)	27900	15342	8352	7714	1031	958	862	12541	12300	9902	890	932	817	8862	15725	10874	888	951	724	4972	8519	1249	577	828		5261	8956	1186	394	747		2475	3715	1174	646	853			Blank corrected based on Raw Data (448-10/482-10 2)	22320		39886	34979	55770	19592	2374	1869		37734
Blank corrected based on Raw Data (448-10/482-10 2)	28050	15453	8311	7648	1043	972	873	12585	12566	9955	889	924	820	8887	15676	11112	879	954	712	4929	8276	1296	585	825		5263	8976	1187	391	753		2568	3730	1202	649	845			Blank corrected based on Raw Data (448-10/482-10 2)	22440		39123	35247	55537	19527	2370	1851		37755
Blank corrected based on Raw Data (448-10/482-10 2)	28200	15392	8357	7638	1032	979	873	12609	12384	9944	891	935	802	8855	15748	10913	879	966	724	4802	8035	1279	593	842		5206	8825	1172	388	743		2535	3695	1187	659	841			Blank corrected based on Raw Data (448-10/482-10 2)	22560		39065	35460	55648	19454	2264	1895		37588
Blank corrected based on Raw Data (448-10/482-10 2)	28350	15357	8565	7417	1024	985	883	12390	12417	10039	896	945	818	8867	15762	11008	888	967	725	4863	8157	1274	598	836		5184	8825	1172	428	752		2649	3780	1193	666	859			Blank corrected based on Raw Data (448-10/482-10 2)	22680		39551	35005	55921	19243	2395	1899		37087
Blank corrected based on Raw Data (448-10/482-10 2)	28500	15360	8670	7780	1039	977	879	12486	12540	9957	884	951	818	8812	15874	10995	909	981	736	4732	8228	1287	601	845		5214	8796	1183	437	746		2670	3753	1206	681	858			Blank corrected based on Raw Data (448-10/482-10 2)	22800		39303	34999	55542	19498	2342	1905		37631
Blank corrected based on Raw Data (448-10/482-10 2)	28650	15285	8563	7664	1033	985	872	12375	12354	9870	893	937	811	8810	15752	10954	903	989	739	4943	8449	1267	615	856		5211	8883	1180	439	761		2596	3718	1092	693	864			Blank corrected based on Raw Data (448-10/482-10 2)	22920		39039	35532	55539	19467	2355	1883		37528
Blank corrected based on Raw Data (448-10/482-10 2)	28800	15302	8574	7873	1053	991	888	12413	12352	9711	878	966	836	8767	15654	10771	898	992	716	4895	8259	1314	625	850		5219	8948	1212	437	771		2599	3717	1205	705	870			Blank corrected based on Raw Data (448-10/482-10 2)	23040		39387	35382	55799	19232	2356	1917		37779
Blank corrected based on Raw Data (448-10/482-10 2)	28950	15243	8550	7849	1038	1005	883	12537	12478	9977	902	978	828	8838	15779	11100	901	1003	747	4942	8351	1266	623	865		5256	8996	1205	436	771		2630	3723	1239	711	872			Blank corrected based on Raw Data (448-10/482-10 2)	23160		39407	34863	55843	19440	2364	1920		37398
Blank corrected based on Raw Data (448-10/482-10 2)	29100	15438	8552	7679	1035	994	884	12434	12127	9874	901	977	816	8784	15787	11042	910	1006	737	4773	7990	1251	638	864		5228	8957	1187	449	780		2562	3672	1199	718	882			Blank corrected based on Raw Data (448-10/482-10 2)	23280		39025	35175	55407	19420	2380	1891		37270
Blank corrected based on Raw Data (448-10/482-10 2)	29250	15422	8490	7620	1047	1000	885	12446	12180	9931	903	978	833	8726	15836	11002	908	1018	749	4802	7954	1251	655	873		5208	8893	1216	438	774		2643	3718	1195	722	872			Blank corrected based on Raw Data (448-10/482-10 2)	23400		39364	35096	55696	19418	2336	1926		37128
Blank corrected based on Raw Data (448-10/482-10 2)	29400	15383	8562	7729	1041	991	879	12391	12250	10028	900	965	837	8783	15739	10751	915	1021	746	4891	7897	1266	666	866		5224	8838	1165	435	774		2613	3789	1208	721	880			Blank corrected based on Raw Data (448-10/482-10 2)	23520		39276	34702	55470	19212	2387	1914		37360
Blank corrected based on Raw Data (448-10/482-10 2)	29550	15240	8450	7670	1013	996	883	12354	12274	9975	879	981	830	8785	15780	10897	903	1033	754	4860	8227	1245	671	863		5182	8900	1193	439	785		2515	3716	1226	748	886			Blank corrected based on Raw Data (448-10/482-10 2)	23640		39125	34867	55396	19430	2315	1962		37384
Blank corrected based on Raw Data (448-10/482-10 2)	29700	15145	8475	7747	1033	1018	895	12264	12257	9809	904	983	833	8773	15691	10843	894	1029	748	4981	8378	1306	658	876		5195	8961	1226	438	782		2620	3696	1197	748	883			Blank corrected based on Raw Data (448-10/482-10 2)	23760		38929	34894	55081	19349	2420	1947		37372
Blank corrected based on Raw Data (448-10/482-10 2)	29850	15121	8543	7612	1016	1005	892	12287	11957	9880	904	987	835	8773	15614	10905	890	1035	753	4986	8520	1292	685	863		5222	8931	1194	451	778		2508	3704	1212	774	881			Blank corrected based on Raw Data (448-10/482-10 2)	23880		39236	35121	55348	19230	2288	1935		37209
Blank corrected based on Raw Data (448-10/482-10 2)	30000	15136	8602	7748	1048	1020	890	12397	12267	9841	900	992	837	8689	15613	11036	902	1031	747	4898	8129	1289	693	878		5184	8938	1208	460	800		2660	3682	1056	776	894			Blank corrected based on Raw Data (448-10/482-10 2)	24000		39085	34709	55226	19183	2416	1964		37030
Blank corrected based on Raw Data (448-10/482-10 2)	30150	15159	8659	7755	1047	1019	895	12348	12058	10025	904	1003	846	8767	15561	10962	896	1065	752	4780	7898	1288	688	890		5235	8929	1195	455	790		2608	3631	1213	780	899			Blank corrected based on Raw Data (448-10/482-10 2)	24120		39311	34732	55055	19301	2376	1978		37438
Blank corrected based on Raw Data (448-10/482-10 2)	30300	15171	8481	7388	1040	1018	890	12401	11637	9819	892	1000	844	8746	15677	10837	921	1057	765	4791	7980	1282	693	895		5200	8743	1202	466	794		2669	3679	1183	796	898			Blank corrected based on Raw Data (448-10/482-10 2)	24240		38973	35012	54484	19328	2309	1997		37133
Blank corrected based on Raw Data (448-10/482-10 2)	30450	15261	8462	7649	1023	1012	882	12256	11699	9859	892	997	835	8757	15710	10716	895	1064	764	4780	7806	1263	712	896		5170	8801	1195	463	794		2633	3745	1192	823	905			Blank corrected based on Raw Data (448-10/482-10 2)	24360		39322	34924	55100	19065	2391	1983		37686
Blank corrected based on Raw Data (448-10/482-10 2)	30600	15069	8595	7803	1029	1019	894	12273	11860	9856	894	996	828	8736	15797	10889	893	1065	761	4838	8239	1303	720	859		5181	8896	1213	475	798		2570	3708	1205	809	906			Blank corrected based on Raw Data (448-10/482-10 2)	24480		39234	34700	55389	19198	2349	1996		36996
Blank corrected based on Raw Data (448-10/482-10 2)	30750	15134	8577	7811	1031	1025	906	12240	11846	9819	910	1013	841	8742	15584	10820	895	1085	757	4931	8239	1320	731	902		5187	8899	1195	474	793		2539	3686	1180	838	894			Blank corrected based on Raw Data (448-10/482-10 2)	24600		39094	34872	54891	19262	2420	1985		37155
Blank corrected based on Raw Data (448-10/482-10 2)	30900	15129	8771	7915	1033	1026	900	12373	11933	9786	906	1005	846	8733	15539	10833	898	1075	751	4886	8025	1304	736	868		5211	8910	1203	480	799		2562	3654	1175	835	899			Blank corrected based on Raw Data (448-10/482-10 2)	24720		38981	34964	55005	19284	2372	1980		37163
Blank corrected based on Raw Data (448-10/482-10 2)	31050	15164	8349	7579	1018	1015	890	12280	11740	9730	887	1002	838	8685	15611	10747	900	1086	769	4804	8047	1240	738	908		5168	8877	1191	481	798		2599	3692	1178	854	910			Blank corrected based on Raw Data (448-10/482-10 2)	24840		38839	34852	55122	19182	2332	1987		37272
Blank corrected based on Raw Data (448-10/482-10 2)	31200	15185	8564	7497	1025	1021	896	12280	11770	9809	899	1002	835	8768	15654	10734	887	1090	771	4885	7903	1280	747	910		5200	8771	1167	481	802		2578	3709	1199	847	904			Blank corrected based on Raw Data (448-10/482-10 2)	24960		38848	34649	54794	19463	2455	2019		37376
Blank corrected based on Raw Data (448-10/482-10 2)	31350	15010	8330	7469	1012	1020	900	12208	11608	9879	883	1012	830	8654	15773	10741	895	1087	774	4804	7911	1274	740	922		5140	8753	1180	481	805		2660	3736	1213	858	913			Blank corrected based on Raw Data (448-10/482-10 2)	25080		38859	34921	54580	19387	2389	2006		37306
Blank corrected based on Raw Data (448-10/482-10 2)	31500	15122	8512	7717	1007	1028	886	12194	12027	10054	887	997	828	8713	15726	10916	905	1092	775	4819	8217	1292	760	893		5147	8919	1207	480	804		2572	3722	1188	874	918			Blank corrected based on Raw Data (448-10/482-10 2)	25200		38979	35053	55091	19266	2334	2043		37030
Blank corrected based on Raw Data (448-10/482-10 2)	31650	15060	8408	7776	1016	1033	894	12106	11879	9696	897	1005	833	8745	15616	10500	885	1094	775	4984	8141	1260	759	895		5158	8900	1173	484	806		2606	3704	1211	880	903			Blank corrected based on Raw Data (448-10/482-10 2)	25320		38749	34432	54937	19084	2400	2075		37015
Blank corrected based on Raw Data (448-10/482-10 2)	31800	14947	8346	7694	1026	1011	900	12150	11805	9713	898	997	854	8684	15551	10580	901	1097	781	4934	8210	1245	751	927		5201	8901	1199	503	802		2537	3701	1188	882	913			Blank corrected based on Raw Data (448-10/482-10 2)	25440		38851	34447	54860	19244	2359	2096		37053
Blank corrected based on Raw Data (448-10/482-10 2)	31950	15045	8392	7691	1016	1032	895	12213	11719	9755	901	1007	841	8640	15489	10741	903	1093	777	4799	8107	1294	766	933		5214	8927	1204	505	804		2555	3689	1153	900	910			Blank corrected based on Raw Data (448-10/482-10 2)	25560		38693	34873	55007	19253	2389	2020		37120
Blank corrected based on Raw Data (448-10/482-10 2)	32100	15020	8553	7758	1020	1030	905	12286	11870	9879	896	1013	845	8665	15601	10900	899	1110	781	4848	8013	1311	775	923		5226	8954	1173	525	806		2615	3660	1198	917	914			Blank corrected based on Raw Data (448-10/482-10 2)	25680		38931	35031	54957	19110	2358	2010		37109
Blank corrected based on Raw Data (448-10/482-10 2)	32250	15010	8556	7636	1024	1033	892	12110	11689	9751	892	1016	845	8629	15614	10807	898	1111	780	4763	7955	1290	786	915		5145	8807	1172	523	801		2609	3718	1189	920	924			Blank corrected based on Raw Data (448-10/482-10 2)	25800		38492	34668	54808	18943	2342	2060		36940
Blank corrected based on Raw Data (448-10/482-10 2)	32400	15034	8515	7572	1036	1034	888	12091	11725	9872	887	1021	834	8652	15666	10843	905	1112	786	4736	7874	1307	789	922		5191	8850	1229	527	814		2547	3692	1200	941	930			Blank corrected based on Raw Data (448-10/482-10 2)	25920		38669	34428	54505	19112	2469	2073		36914
Blank corrected based on Raw Data (448-10/482-10 2)	32550	14999	8502	7768	1010	1036	892	12078	12241	9800	893	1022	844	8622	15647	10770	890	1107	785	4913	8226	1276	780	896		5167	8928	1213	518	812		2548	3692	1041	925	923			Blank corrected based on Raw Data (448-10/482-10 2)	26040		38584	34733	54642	19213	2422	2090		36927
Blank corrected based on Raw Data (448-10/482-10 2)	32700	14978	8500	7892	1014	1038	910	12082	11616	9681	878	1028	847	8611	15575	10634	887	1123	788	4921	8179	1303	789	906		5201	8894	1161	524	807		2588	3670	1065	944	916			Blank corrected based on Raw Data (448-10/482-10 2)	26160		38728	34633	54838	19139	2355	2088		36853
Blank corrected based on Raw Data (448-10/482-10 2)	32850	14966	8534	7740	1035	1039	903	12083	11631	9644	888	1039	854	8699	15440	10843	905	1126	789	4836	8179	1282	796	903		5164	8879	1173	544	816		2641	3641	1189	951	923			Blank corrected based on Raw Data (448-10/482-10 2)	26280		38616	34660	54780	19010	2432	2103		36899
Blank corrected based on Raw Data (448-10/482-10 2)	33000	15000	8306	7544	1028	1027	897	12067	11516	9894	881	1014	843	8631	15474	10836	891	1127	786	4805	8006	1298	801	905		5178	8906	1195	548	806		2570	3627	1199	973	922			Blank corrected based on Raw Data (448-10/482-10 2)	26400		38572	34287	54223	18667	2335	2105		36898
Blank corrected based on Raw Data (448-10/482-10 2)	33150	14984	8480	7533	1018	1021	902	12164	11840	9721	888	1043	859	8567	15561	10870	884	1135	794	4796	7940	1281	818	928		5173	8798	1201	542	796		2613	3684	1175	969	922			Blank corrected based on Raw Data (448-10/482-10 2)	26520		38323	34286	53739	19170	2416	2124		36987
Blank corrected based on Raw Data (448-10/482-10 2)	33300	14903	8527	7531	1028	1016	921	11991	11997	9941	901	1051	834	8559	15671	10859	895	1134	807	4759	7881	1294	784	936		5172	8676	1211	548	809		2672	3717	1215	985	935			Blank corrected based on Raw Data (448-10/482-10 2)	26640		38275	34441	53974	19185	2513	2140		36733
Blank corrected based on Raw Data (448-10/482-10 2)	33450	14892	8486	7501	1026	1029	909	12136	11671	9725	891	1043	855	8565	15628	10577	901	1127	785	4867	7918	1260	837	923		5172	8855	1195	568	819		2597	3703	1201	988	927			Blank corrected based on Raw Data (448-10/482-10 2)	26760		38276	34467	54517	19068	2331	2098		36492
Blank corrected based on Raw Data (448-10/482-10 2)	33600	14892	8250	7613	1014	1045	889	11923	11386	9800	871	1035	847	8517	15632	10615	903	1134	799	4668	7872	1240	862	918		5154	8772	1181	570	818		2576	3618	1181	1011	935			Blank corrected based on Raw Data (448-10/482-10 2)	26880		38681	34403	54174	18880	2495	2126		36855
Blank corrected based on Raw Data (448-10/482-10 2)	33750	14824	8755	7689	1023	1027	907	12064	11879	9918	895	1033	852	8581	15651	10824	901	1135	800	4795	8159	1279	859	927		5116	8841	1167	587	821		2541	3680	1182	1012	936			Blank corrected based on Raw Data (448-10/482-10 2)	27000		38196	34139	53870	18996	2419	2104		36732
Blank corrected based on Raw Data (448-10/482-10 2)	33900	14828	8430	7447	1035	1032	914	11993	11627	9673	898	1043	858	8588	15454	10646	890	1133	799	4837	8367	1287	861	929		5141	8938	1168	582	834		2507	3665	1197	1034	920			Blank corrected based on Raw Data (448-10/482-10 2)	27120		37990	34592	53978	19229	2445	2118		36880
Blank corrected based on Raw Data (448-10/482-10 2)	34050	14819	8435	7496	1013	1039	899	11948	11692	9703	891	1042	860	8603	15468	10785	882	1125	796	4826	7958	1274	858	940		5181	8958	1238	597	828		2578	3622	1203	1042	924			Blank corrected based on Raw Data (448-10/482-10 2)	27240		38585	34371	54519	19142	2375	2155		36642
Blank corrected based on Raw Data (448-10/482-10 2)	34200	14757	8442	7501	1017	1051	902	11950	11639	9802	897	1056	873	8606	15378	10831	902	1133	798	4753	7955	1295	866	921		5193	8935	1216	618	834		2604	3626	1190	1055	923			Blank corrected based on Raw Data (448-10/482-10 2)	27360		38277	34312	54287	18975	2444	2129		36627
Blank corrected based on Raw Data (448-10/482-10 2)	34350	14896	8292	7421	1007	1049	906	11969	11561	9789	880	1050	859	8570	15391	10797	886	1139	812	4828	8093	1261	868	923		5137	8802	1192	609	837		2619	3620	1177	1035	923			Blank corrected based on Raw Data (448-10/482-10 2)	27480		38194	34419	54102	19093	2481	2118		36948
Blank corrected based on Raw Data (448-10/482-10 2)	34500	14807	8620	7495	995	1036	906	12053	12170	9847	869	1034	866	8576	15562	10671	896	1148	810	4779	7999	1236	872	922		5139	8779	1186	616	825		2629	3714	1177	1048	936			Blank corrected based on Raw Data (448-10/482-10 2)	27600		38044	34081	53652	19033	2406	2160		36426
Blank corrected based on Raw Data (448-10/482-10 2)	34650	14908	8503	7619	1023	1060	910	11960	11656	9736	886	1046	855	8533	15575	10675	901	1150	809	4704	8256	1296	871	932		5147	8798	1177	617	820		2665	3647	1194	1073	936			Blank corrected based on Raw Data (448-10/482-10 2)	27720		37667	34509	53507	19224	2473	2187		36575
Blank corrected based on Raw Data (448-10/482-10 2)	34800	14782	8558	7767	1030	1044	908	11889	11841	9855	886	1036	861	8567	15533	10720	895	1166	807	4911	8410	1280	867	938		5099	8832	1181	635	834		2622	3681	1185	1088	928			Blank corrected based on Raw Data (448-10/482-10 2)	27840		38103	34478	54196	19124	2419	2185		36536
Blank corrected based on Raw Data (448-10/482-10 2)	34950	14794	8564	7824	1036	1041	908	11959	11661	9650	898	1054	858	8565	15469	10574	902	1157	809	4975	8255	1282	869	947		5153	8901	1194	653	826		2592	3673	1177	1084	929			Blank corrected based on Raw Data (448-10/482-10 2)	27960		38219	34254	54199	18892	2457	2198		36638
Blank corrected based on Raw Data (448-10/482-10 2)	35100	14759	8562	7650	1022	1041	922	11973	11767	9730	900	1065	869	8596	15370	10894	900	1164	816	4846	8233	1289	857	945		5154	8891	1148	667	829		2554	3642	1166	1073	928			Blank corrected based on Raw Data (448-10/482-10 2)	28080		37962	34474	53827	18979	2445	2136		36681
Blank corrected based on Raw Data (448-10/482-10 2)	35250	14737	8212	7635	1023	1046	913	11844	11863	9763	903	1054	866	8393	15293	11029	888	1145	820	4819	8134	1265	872	949		5135	8864	1181	676	842		2531	3616	1186	1100	927			Blank corrected based on Raw Data (448-10/482-10 2)	28200		38184	34345	54047	18851	2418	2172		36657
Blank corrected based on Raw Data (448-10/482-10 2)	35400	14739	8276	7571	1013	1056	916	11897	11498	9645	881	1058	872	8475	15351	10713	884	1172	811	4814	8136	1280	883	931		5133	8842	1188	694	837		2609	3646	1196	1114	937			Blank corrected based on Raw Data (448-10/482-10 2)	28320		38062	34384	53459	19086	2384	2194		36627
Blank corrected based on Raw Data (448-10/482-10 2)	35550	14815	8557	7761	1017	1044	914	11953	12020	9829	894	1053	859	8467	15491	10825	908	1161	812	4828	7888	1282	899	938		5118	8764	1197	711	827		2636	3669	1197	1122	928			Blank corrected based on Raw Data (448-10/482-10 2)	28440		37910	33935	53585	18898	2436	2206		36443
Blank corrected based on Raw Data (448-10/482-10 2)	35700	14794	8614	7636	1013	1047	919	11930	11732	9840	888	1052	865	8540	15498	10667	923	1166	827	4759	7994	1275	899	960		5094	8763	1202	727	823		2633	3669	1212	1141	946			Blank corrected based on Raw Data (448-10/482-10 2)	28560		37834	34200	53810	18877	2409	2228		36289
Blank corrected based on Raw Data (448-10/482-10 2)	35850	14787	8625	7580	1021	1043	904	11839	11768	9769	892	1054	863	8461	15536	10715	905	1154	818	4731	8024	1289	885	938		5099	8841	1199	725	820		2470	3720	1206	1159	936			Blank corrected based on Raw Data (448-10/482-10 2)	28680		37745	34216	53379	18897	2472	2232		36625
Blank corrected based on Raw Data (448-10/482-10 2)	36000	14695	8434	7631	1027	1045	914	11812	11811	9853	883	1052	860	8405	15482	10570	901	1163	831	4950	8178	1281	890	941		5102	8841	1185	745	833		2612	3715	1188	1160	941			Blank corrected based on Raw Data (448-10/482-10 2)	28800		38018	34415	54147	19374	2399	2245		36572
Blank corrected based on Raw Data (448-10/482-10 2)	36150	14721	8684	7739	1003	1057	916	11880	11752	9700	878	1064	865	8489	15354	10692	896	1172	822	4869	8250	1287	906	935		5154	8811	1187	771	826		2531	3728	1148	1171	940			Blank corrected based on Raw Data (448-10/482-10 2)	28920		37490	34063	53123	19034	2461	2192		36518
Blank corrected based on Raw Data (448-10/482-10 2)	36300	14692	8355	7757	996	1053	910	11842	11831	9554	886	1055	866	8445	15463	10732	914	1150	825	4859	8185	1243	901	952		5112	8870	1243	784	832		2559	3714	1193	1189	938			Blank corrected based on Raw Data (448-10/482-10 2)	29040		37751	33887	53616	18925	2418	2155		36375
Blank corrected based on Raw Data (448-10/482-10 2)	36450	14673	8791	7620	1010	1050	911	11931	11960	9877	896	1056	864	8457	15329	11014	889	1164	815	4786	7941	1304	902	947		5143	8870	1222	779	834		2594	3624	1175	1198	938			Blank corrected based on Raw Data (448-10/482-10 2)	29160		37872	33843	53785	19178	2445	2247		36793
Blank corrected based on Raw Data (448-10/482-10 2)	36600	14641	8341	7542	988	1052	907	11793	11551	9571	882	1051	862	8406	15384	10530	896	1169	821	4791	7775	1291	912	964		5104	8661	1176	783	837		2545	3680	1209	1136	938			Blank corrected based on Raw Data (448-10/482-10 2)	29280		37192	34103	52985	19120	2503	2236		36213
Blank corrected based on Raw Data (448-10/482-10 2)	36750	14719	8353	7558	1009	1068	912	11947	11853	9770	892	1054	855	8431	15474	10702	915	1173	819	4833	8122	1285	908	958		5081	8739	1182	806	832		2537	3706	1205	1187	946			Blank corrected based on Raw Data (448-10/482-10 2)	29400		37565	34277	53488	18886	2401	2196		36438
Blank corrected based on Raw Data (448-10/482-10 2)	36900	14579	8545	7641	1026	1068	911	11625	11933	9667	885	1039	858	8345	15492	10551	921	1159	819	4782	7764	1284	895	975		5134	8787	1180	792	834		2502	3632	1183	1188	950			Blank corrected based on Raw Data (448-10/482-10 2)	29520		37797	33783	53823	18912	2422	2217		36451
Blank corrected based on Raw Data (448-10/482-10 2)	37050	14592	8522	7518	1013	1070	918	11702	11988	9722	881	1051	864	8434	15475	10759	893	1170	824	4917	8118	1271	907	969		5098	8872	1182	804	833		2517	3681	1181	1216	941			Blank corrected based on Raw Data (448-10/482-10 2)	29640		37835	33953	53395	19172	2497	2270		36495
Blank corrected based on Raw Data (448-10/482-10 2)	37200	14596	8428	7703	1004	1066	912	11769	11840	9701	884	1078	868	8395	15240	10673	903	1164	824	4818	8178	1278	916	956		5114	8860	1149	820	840		2625	3696	1181	1230	932			Blank corrected based on Raw Data (448-10/482-10 2)	29760		37371	34039	52954	19232	2459	2239		36285
Blank corrected based on Raw Data (448-10/482-10 2)	37350	14679	8463	7649	1003	1054	914	11855	11522	9579	885	1058	868	8391	15388	10543	903	1165	819	4792	8396	1292	919	967		5102	8839	1189	821	831		2551	3678	1200	1218	937			Blank corrected based on Raw Data (448-10/482-10 2)	29880		37447	34150	53504	18882	2386	2233		36094
Blank corrected based on Raw Data (448-10/482-10 2)	37500	14693	8383	7612	991	1067	914	11782	11581	9611	887	1061	872	8358	15273	10537	892	1173	823	4830	8006	1284	928	949		5120	8826	1198	842	840		2559	3619	1205	1226	942			Blank corrected based on Raw Data (448-10/482-10 2)	30000		37545	33948	53626	18908	2448	2236		36327
Blank corrected based on Raw Data (448-10/482-10 2)	37650	14667	8607	7726	1027	1051	934	11926	11931	9666	897	1066	863	8416	15309	10911	883	1182	826	4913	8095	1277	940	948		5090	8881	1226	845	828		2463	3670	1151	1271	939			Blank corrected based on Raw Data (448-10/482-10 2)	30120		37642	33908	53600	18971	2489	2240		36160
Blank corrected based on Raw Data (448-10/482-10 2)	37800	14525	8603	7608	1003	1077	910	11805	11721	9590	890	1081	875	8359	15306	10642	895	1167	827	4817	7892	1253	913	958		5111	8870	1207	843	838		2620	3631	1191	1301	950			Blank corrected based on Raw Data (448-10/482-10 2)	30240		37355	33770	53075	19168	2420	2269		36281
Blank corrected based on Raw Data (448-10/482-10 2)	37950	14521	8433	7527	1017	1064	916	11856	11783	9641	893	1078	869	8447	15276	10929	899	1184	828	4827	8081	1263	938	955		5118	8857	1179	859	840		2567	3635	1164	1244	959			Blank corrected based on Raw Data (448-10/482-10 2)	30360		37117	33906	52752	19139	2483	2264		36593
Blank corrected based on Raw Data (448-10/482-10 2)	38100	14683	8440	7634	1021	1059	917	11782	11788	9521	896	1065	864	8417	15283	10703	897	1172	831	4846	8062	1276	924	962		5128	8856	1202	844	841		2542	3638	1163	1253	955			Blank corrected based on Raw Data (448-10/482-10 2)	30480		37285	34077	53304	18994	2437	2272		36347
Blank corrected based on Raw Data (448-10/482-10 2)	38250	14582	8523	7781	1033	1061	922	11783	11728	9624	899	1075	870	8351	15313	10933	889	1170	832	4747	8046	1285	943	953		5136	8892	1195	838	834		2534	3649	1202	1271	963			Blank corrected based on Raw Data (448-10/482-10 2)	30600		37511	33841	53442	18910	2447	2280		36274
Blank corrected based on Raw Data (448-10/482-10 2)	38400	14562	8370	7697	1022	1065	917	11748	11625	9511	906	1072	867	8340	15306	10626	900	1171	814	4862	8067	1256	918	965		5109	8842	1194	824	839		2593	3632	1203	1270	956			Blank corrected based on Raw Data (448-10/482-10 2)	30720		37441	33839	53183	19341	2483	2262		36097
Blank corrected based on Raw Data (448-10/482-10 2)	38550	14570	8397	7621	992	1067	919	11750	11771	9644	893	1064	874	8377	15244	10774	897	1184	839	4807	8049	1244	927	967		5099	8847	1160	836	837		2524	3617	1185	1294	950			Blank corrected based on Raw Data (448-10/482-10 2)	30840		37119	33915	52707	18958	2378	2296		36234
Blank corrected based on Raw Data (448-10/482-10 2)	38700	14484	8518	7493	981	1065	920	11655	11450	9494	892	1070	876	8346	15271	10749	892	1182	823	4775	7989	1216	928	968		5122	8909	1178	851	839		2628	3599	1187	1228	959			Blank corrected based on Raw Data (448-10/482-10 2)	30960		37428	34043	53084	18848	2471	2273		36415
Blank corrected based on Raw Data (448-10/482-10 2)	38850	14503	8570	7697	1003	1069	918	11768	11787	9649	900	1081	868	8329	15318	10885	904	1170	841	4796	8034	1294	922	970		5121	8880	1202	837	835		2646	3635	1209	1298	970			Blank corrected based on Raw Data (448-10/482-10 2)	31080		37361	33910	53293	18949	2434	2270		36245
Blank corrected based on Raw Data (448-10/482-10 2)	39000	14490	8491	7652	1002	1062	923	11761	11575	9859	888	1076	858	8262	15226	10636	891	1184	841	4761	8092	1284	926	959		5113	8862	1169	854	830		2553	3632	1182	1244	947			Blank corrected based on Raw Data (448-10/482-10 2)	31200		37618	33807	53156	19197	2473	2319		36081
Blank corrected based on Raw Data (448-10/482-10 2)	39150	14451	8357	7649	1006	1061	920	11705	11984	9607	892	1072	871	8364	15232	10753	885	1171	832	4868	8034	1226	939	976		5111	8814	1190	855	841		2540	3651	1185	1341	964			Blank corrected based on Raw Data (448-10/482-10 2)	31320		36914	33823	52043	19220	2489	2230		36145
Blank corrected based on Raw Data (448-10/482-10 2)	39300	14556	8300	7667	1020	1072	927	11640	11899	9680	909	1064	875	8370	15224	10747	900	1179	827	4795	8201	1265	945	973		5126	8847	1192	843	827		2637	3626	1190	1326	960			Blank corrected based on Raw Data (448-10/482-10 2)	31440		37109	34023	53193	18997	2369	2235		36281
Blank corrected based on Raw Data (448-10/482-10 2)	39450	14514	8709	7718	1023	1068	932	11701	11762	9582	894	1067	868	8361	15260	10720	872	1195	840	4745	7920	1290	939	972		5132	8805	1203	866	821		2630	3556	1158	1339	935			Blank corrected based on Raw Data (448-10/482-10 2)	31560		37298	33780	53148	18823	2449	2263		35883
Blank corrected based on Raw Data (448-10/482-10 2)	39600	14484	8694	7616	994	1057	884	11582	11900	9794	888	1056	795	8167	15214	10791	904	1112	811	4823	7932	1276	872	936		5103	8845	1193	883	841		2566	3616	1202	1380	910			Blank corrected based on Raw Data (448-10/482-10 2)	31680		37480	33700	52819	19038	2474	2276		36005
Blank corrected based on Raw Data (448-10/482-10 2)	39750	14493	8500	7522	1010	1063	920	11753	11438	9567	882	1077	807	8297	15107	10580	897	1167	834	4740	7982	1284	872	969		5145	8865	1184	896	837		2574	3606	1182	1345	946			Blank corrected based on Raw Data (448-10/482-10 2)	31800		36935	33722	52703	19046	2375	2285		36172
Blank corrected based on Raw Data (448-10/482-10 2)	39900	14497	8625	7716	1032	1046	940	11729	11734	9532	913	1053	874	8313	15161	10626	863	1185	828	4833	7996	1248	864	978		5128	8822	1216	890	818		2571	3619	1178	1370	936			Blank corrected based on Raw Data (448-10/482-10 2)	31920		37132	33827	52945	18946	2506	2310		36269
Blank corrected based on Raw Data (448-10/482-10 2)	40050	14544	8436	7530	1018	1070	908	11755	11634	9628	890	1097	872	8306	15161	10802	903	1186	844	4780	8148	1236	858	977		5090	8851	1170	933	834		2571	3645	1179	1349	974			Blank corrected based on Raw Data (448-10/482-10 2)	32040		37478	33594	53069	18749	2452	2306		36013
Blank corrected based on Raw Data (448-10/482-10 2)	40200	14574	8397	7766	1010	1059	893	11718	11490	9667	884	1093	872	8309	15234	10579	896	1177	835	4867	8040	1253	866	983		5124	8814	1180	887	834		2564	3646	1194	1369	965			Blank corrected based on Raw Data (448-10/482-10 2)	32160		37137	33785	52598	18857	2472	2279		35935
Blank corrected based on Raw Data (448-10/482-10 2)	40350	14467	8479	7664	1000	1059	927	11771	11627	9482	885	1074	872	8308	15245	10583	903	1186	841	4870	8018	1271	858	977		5117	8809	1188	862	836		2546	3627	1187	1371	964			Blank corrected based on Raw Data (448-10/482-10 2)	32280		36956	34010	52767	18962	2505	2287		36314
Blank corrected based on Raw Data (448-10/482-10 2)	40500	14503	8296	7710	1002	1057	936	11665	11709	9518	907	1067	869	8359	15201	10560	904	1179	847	4857	7900	1267	868	969		5129	8821	1207	895	842		2505	3613	1159	1394	957			Blank corrected based on Raw Data (448-10/482-10 2)	32400		37053	33830	52723	18754	2528	2232		36124
Blank corrected based on Raw Data (448-10/482-10 2)	40650	14382	8633	7603	1001	1047	927	11559	11762	9661	879	1061	865	8279	15149	10724	889	1172	837	4786	8100	1237	877	954		5089	8780	1183	877	840		2395	3628	1148	1394	961			Blank corrected based on Raw Data (448-10/482-10 2)	32520		37308	33494	52954	18842	2463	2284		36156
Blank corrected based on Raw Data (448-10/482-10 2)	40800	14354	8610	7700	1021	1037	921	11642	11902	9465	900	1059	868	8293	15137	10537	883	1197	834	4857	8213	1259	892	958		5097	8825	1190	904	829		2506	3603	1166	1385	956			Blank corrected based on Raw Data (448-10/482-10 2)	32640		36925	33508	52396	19028	2412	2388		35996
Blank corrected based on Raw Data (448-10/482-10 2)	40950	14432	8569	7523	1029	1060	929	11642	11740	9718	887	1080	881	8322	15240	10640	888	1187	836	4826	8056	1274	878	969		5103	8822	1194	898	841		2531	3655	1159	1451	946			Blank corrected based on Raw Data (448-10/482-10 2)	32760		36835	33766	52585	18921	2393	2340		36111
Blank corrected based on Raw Data (448-10/482-10 2)	41100	14431	8687	7778	1006	1063	906	11698	11784	9667	899	1068	872	8372	15159	10768	913	1193	850	4830	8004	1233	881	974		5081	8747	1197	920	833		2473	3626	1162	1426	951			Blank corrected based on Raw Data (448-10/482-10 2)	32880		36752	33653	52641	18937	2491	2292		36375
Blank corrected based on Raw Data (448-10/482-10 2)	41250	14347	8557	7660	1012	1069	915	11622	11292	9557	893	1075	870	8303	15083	10704	899	1156	834	4759	8074	1274	893	974		5053	8804	1189	914	851		2455	3616	1189	1366	953			Blank corrected based on Raw Data (448-10/482-10 2)	33000		37264	33262	52808	18857	2430	2287		35997
Blank corrected based on Raw Data (448-10/482-10 2)	41400	14312	8610	7703	1013	1042	932	11592	11794	9504	897	1048	876	8215	15158	10678	874	1178	842	4871	7995	1240	893	981		5097	8788	1199	939	855		2564	3623	1171	1416	956			Blank corrected based on Raw Data (448-10/482-10 2)	33120		36726	33458	52444	18965	2530	2341		35861
Blank corrected based on Raw Data (448-10/482-10 2)	41550	14390	8665	7668	1022	1074	917	11537	11719	9585	899	1074	876	8301	15188	10701	896	1161	841	4817	7947	1284	889	968		5092	8806	1175	920	844		2513	3601	1167	1455	955			Blank corrected based on Raw Data (448-10/482-10 2)	33240		36847	33721	52566	18909	2499	2272		35976
Blank corrected based on Raw Data (448-10/482-10 2)	41700	14375	8447	7552	1019	1062	930	11645	11745	9599	887	1065	875	8257	15131	10877	896	1152	849	4793	8103	1264	894	979		5045	8811	1218	923	862		2496	3613	1205	1451	952			Blank corrected based on Raw Data (448-10/482-10 2)	33360		36902	33510	52566	19055	2491	2265		36008
Blank corrected based on Raw Data (448-10/482-10 2)	41850	14378	8402	7694	1008	1067	927	11522	11794	9440	885	1066	881	8274	15170	10292	894	1158	843	4849	8075	1250	887	969		5067	8810	1205	947	854		2551	3624	1171	1413	961			Blank corrected based on Raw Data (448-10/482-10 2)	33480		37010	33193	52664	18817	2568	2293		36082
Blank corrected based on Raw Data (448-10/482-10 2)	42000	14452	8227	7717	994	1063	921	11493	11774	9680	889	1069	861	8305	15144	10796	894	1146	852	4815	8028	1306	901	961		5092	8781	1192	943	833		2514	3621	1186	1449	978			Blank corrected based on Raw Data (448-10/482-10 2)	33600		36595	33377	51941	18970	2385	2335		35975
Blank corrected based on Raw Data (448-10/482-10 2)	42150	14294	8499	7643	994	1065	924	11467	11716	9663	880	1075	825	8233	15077	10770	895	1163	833	4749	7808	1277	893	974		5089	8799	1196	941	833		2528	3587	1109	1468	923			Blank corrected based on Raw Data (448-10/482-10 2)	33720		36667	33703	52379	18957	2477	2320		36028
Blank corrected based on Raw Data (448-10/482-10 2)	42300	14299	8493	7573	999	1082	922	11376	11702	9594	845	1088	809	8099	15068	10668	897	1178	833	4801	8033	1286	883	986		5080	8715	1195	917	810		2540	3612	1151	1463	930			Blank corrected based on Raw Data (448-10/482-10 2)	33840		36781	33497	52477	18742	2516	2290		36063
Blank corrected based on Raw Data (448-10/482-10 2)	42450	14284	8337	7428	1023	1064	937	11593	11415	9601	892	1074	814	8194	15072	10487	900	1170	853	4799	7918	1268	874	966		5084	8818	1191	920	849		2543	3612	1063	1470	930			Blank corrected based on Raw Data (448-10/482-10 2)	33960		36750	33157	52239	19016	2375	2382		35888
Blank corrected based on Raw Data (448-10/482-10 2)	42600	14253	8383	7560	989	1076	930	11578	11637	9630	901	1071	861	8233	15033	10827	898	1145	848	4853	8019	1293	908	971		5051	8772	1206	969	849		2585	3574	1191	1451	981			Blank corrected based on Raw Data (448-10/482-10 2)	34080		36610	33257	52009	18868	2408	2397		35799
Blank corrected based on Raw Data (448-10/482-10 2)	42750	14164	8289	7482	991	1050	937	11556	11497	9560	894	1071	878	8252	15031	10437	889	1144	853	4837	7860	1229	876	962		5104	8794	1191	955	837		2565	3565	1166	1433	974			Blank corrected based on Raw Data (448-10/482-10 2)	34200		36765	33787	52277	18992	2474	2373		35791
Blank corrected based on Raw Data (448-10/482-10 2)	42900	14195	8248	7595	1022	1062	934	11455	11449	9664	897	1085	873	8094	15037	10713	866	1196	842	4753	7799	1261	890	970		5061	8815	1194	982	852		2564	3579	1118	1500	968			Blank corrected based on Raw Data (448-10/482-10 2)	34320		36864	33137	52159	18762	2503	2311		35970
Blank corrected based on Raw Data (448-10/482-10 2)	43050	14215	8328	7349	1000	1068	927	11547	11741	9720	898	1091	873	8220	15094	10737	890	1175	857	4808	7834	1242	878	973		5062	8761	1192	966	845		2525	3597	1067	1439	969			Blank corrected based on Raw Data (448-10/482-10 2)	34440		36892	33256	52536	19065	2388	2332		36009
Blank corrected based on Raw Data (448-10/482-10 2)	43200	14186	8170	7705	1000	1061	929	11553	11678	9500	892	1073	876	8277	15070	10578	879	1188	853	4861	7977	1262	878	982		5061	8796	1159	1002	831		2508	3600	1029	1499	981			Blank corrected based on Raw Data (448-10/482-10 2)	34560		36669	33400	52212	19051	2402	2369		35594
Blank corrected based on Raw Data (448-10/482-10 2)	43350	14266	8114	7445	996	1071	926	11566	11712	9764	877	1066	878	8184	15025	10536	907	1176	855	4842	7891	1251	871	983		5081	8658	1164	993	834		2609	3560	1035	1505	958			Blank corrected based on Raw Data (448-10/482-10 2)	34680		36754	33180	52416	18807	2365	2331		35941
Blank corrected based on Raw Data (448-10/482-10 2)	43500	14265	8012	7486	1007	1058	916	11629	11625	9595	894	1065	863	8156	15189	10498	909	1174	854	4666	7714	1252	887	982		5024	8707	1180	987	844		2512	3554	1120	1475	959			Blank corrected based on Raw Data (448-10/482-10 2)	34800		36852	33255	52219	18699	2449	2322		35874
Blank corrected based on Raw Data (448-10/482-10 2)	43650	14252	8162	7523	1023	1053	922	11413	11820	9756	882	1064	884	8114	15068	10559	890	1166	859	4809	8104	1274	906	998		5048	8709	1176	937	827		2423	3632	1148	1509	965			Blank corrected based on Raw Data (448-10/482-10 2)	34920		36577	33200	52391	18747	2499	2375		35277
Blank corrected based on Raw Data (448-10/482-10 2)	43800	14202	8303	7544	982	1067	928	11580	11753	9579	893	1073	867	8202	15034	10549	895	1157	842	4754	7762	1249	880	969		5059	8630	1174	968	834		2607	3603	1132	1460	969			Blank corrected based on Raw Data (448-10/482-10 2)	35040		36523	33071	51802	18950	2495	2388		35720
Blank corrected based on Raw Data (448-10/482-10 2)	43950	14131	8262	7460	998	1045	927	11449	11325	9535	885	1070	866	8199	15128	10512	880	1160	854	4799	7994	1214	881	966		5018	8558	1168	989	826		2559	3599	1156	1507	974			Blank corrected based on Raw Data (448-10/482-10 2)	35160		36582	33328	52102	18760	2503	2396		35437
Blank corrected based on Raw Data (448-10/482-10 2)	44100	14153	8388	7560	1012	1050	932	11256	11777	9606	876	1064	872	8114	15111	10569	885	1181	852	4862	8075	1267	887	998		5068	8741	1171	977	814		2621	3590	1137	1492	958			Blank corrected based on Raw Data (448-10/482-10 2)	35280		36625	33333	52005	18833	2516	2366		35766
Blank corrected based on Raw Data (448-10/482-10 2)	44250	14082	8398	7495	988	1073	928	11356	11692	9676	873	1065	870	8259	15004	10547	884	1158	852	4802	7945	1222	910	985		5058	8639	1175	983	849		2580	3653	1162	1508	967			Blank corrected based on Raw Data (448-10/482-10 2)	35400		36645	33255	52111	18811	2428	2394		35451
Blank corrected based on Raw Data (448-10/482-10 2)	44400	14065	8150	7600	985	1052	904	11347	11544	9724	874	1052	864	8163	15043	10544	876	1164	851	4806	7842	1237	892	967		5033	8629	1184	976	830		2525	3594	1155	1501	974			Blank corrected based on Raw Data (448-10/482-10 2)	35520		36669	33242	52036	18704	2409	2373		35639
Blank corrected based on Raw Data (448-10/482-10 2)	44550	14084	8290	7685	1007	1066	921	11371	11745	9585	895	1061	869	8187	15202	10501	899	1169	853	4730	7855	1272	897	979		5057	8756	1177	985	842		2608	3604	1122	1494	960			Blank corrected based on Raw Data (448-10/482-10 2)	35640		36562	33033	51933	18568	2441	2379		35708
Blank corrected based on Raw Data (448-10/482-10 2)	44700	14075	8303	7655	1016	1060	934	11318	11494	9372	884	1083	879	8144	15050	10450	891	1197	851	4827	7894	1265	889	995		5016	8722	1184	935	853		2569	3622	1152	1532	971			Blank corrected based on Raw Data (448-10/482-10 2)	35760		36512	32911	51918	18626	2474	2397		35337
Blank corrected based on Raw Data (448-10/482-10 2)	44850	14138	8428	7462	1018	1069	922	11390	11487	9676	876	1089	883	8106	15019	10509	900	1178	850	4771	7977	1257	892	980		5004	8689	1168	986	843		2630	3648	1168	1497	979			Blank corrected based on Raw Data (448-10/482-10 2)	35880		36203	33123	51434	18843	2570	2375		35573
Blank corrected based on Raw Data (448-10/482-10 2)	45000	14126	8458	7606	1005	1046	935	11387	11582	9546	879	1070	858	8103	14981	10585	891	1179	869	4811	7876	1246	888	988		4997	8523	1168	970	834		2491	3604	1158	1544	967			Blank corrected based on Raw Data (448-10/482-10 2)	36000		36366	32923	51639	18679	2567	2405		35407
Blank corrected based on Raw Data (448-10/482-10 2)	45150	14206	8123	7591	1025	1063	934	11429	11668	9443	884	1079	875	8139	15139	10460	885	1169	856	4817	7791	1267	911	1000		5005	8650	1170	963	843		2508	3600	1091	1479	976			Blank corrected based on Raw Data (448-10/482-10 2)	36120		36271	33070	51664	18619	2426	2359		35509
Blank corrected based on Raw Data (448-10/482-10 2)	45300	14221	8434	7835	1024	1054	937	11328	11577	9697	872	1068	874	8170	15244	10693	912	1186	857	4810	7850	1287	896	996		5008	8725	1185	1025	840		2590	3622	1202	1546	968			Blank corrected based on Raw Data (448-10/482-10 2)	36240		36592	33184	51986	18619	2521	2388		35454
Blank corrected based on Raw Data (448-10/482-10 2)	45450	14166	8355	7620	1002	1048	929	11393	11726	9602	881	1062	871	8072	15076	10533	913	1171	850	4702	7627	1259	886	994		4985	8681	1175	999	839		2504	3617	1187	1523	961			Blank corrected based on Raw Data (448-10/482-10 2)	36360		36522	32894	52133	18617	2517	2400		35402
Blank corrected based on Raw Data (448-10/482-10 2)	45600	14114	8371	7566	1020	1058	916	11313	11562	9629	898	1075	888	8189	15093	10337	887	1168	854	4752	7858	1279	891	989		5059	8759	1189	1005	832		2545	3579	1205	1506	974			Blank corrected based on Raw Data (448-10/482-10 2)	36480		36242	32858	51572	18785	2429	2412		35557
Blank corrected based on Raw Data (448-10/482-10 2)	45750	14003	8351	7341	981	1042	913	11395	11303	9552	875	1053	880	8111	15111	10732	903	1158	856	4799	7922	1232	880	963		5027	8707	1201	972	848		2432	3609	1155	1513	972			Blank corrected based on Raw Data (448-10/482-10 2)	36600		36178	32998	51712	18881	2512	2443		35239
Blank corrected based on Raw Data (448-10/482-10 2)	45900	14107	8428	7590	1003	1048	917	11268	11775	9679	876	1051	858	8135	15062	10548	886	1138	852	4764	7825	1228	891	974		5028	8729	1136	1003	842		2556	3675	1168	1576	989			Blank corrected based on Raw Data (448-10/482-10 2)	36720		36497	33025	52046	18769	2441	2421		35499
Blank corrected based on Raw Data (448-10/482-10 2)	46050	14100	8598	7815	1013	1033	919	11344	11978	9666	887	1066	873	8147	15088	10510	893	1160	854	4824	7682	1242	892	1003		5011	8767	1191	997	827		2573	3704	1163	1526	988			Blank corrected based on Raw Data (448-10/482-10 2)	36840		36408	32843	51950	18755	2476	2404		35539
Blank corrected based on Raw Data (448-10/482-10 2)	46200	13999	8652	7677	1000	1041	935	11243	11644	9677	897	1046	864	8016	15049	10620	902	1175	873	4883	7812	1266	886	983		4998	8722	1218	1039	832		2551	3725	1182	1553	984			Blank corrected based on Raw Data (448-10/482-10 2)	36960		36318	33048	51753	18578	2526	2365		35397
Blank corrected based on Raw Data (448-10/482-10 2)	46350	14060	8393	7564	999	1044	917	11352	11735	9692	886	1077	865	8070	15066	10435	898	1190	856	4832	7870	1264	884	986		5014	8734	1222	1021	840		2441	3693	1207	1553	975			Blank corrected based on Raw Data (448-10/482-10 2)	37080		36095	33002	51331	18793	2503	2372		35635
Blank corrected based on Raw Data (448-10/482-10 2)	46500	14104	8429	7761	1000	1061	924	11182	11992	9659	874	1062	874	8067	15081	10594	887	1206	868	4754	7895	1257	902	995		5049	8737	1216	996	851		2646	3688	1201	1526	990			Blank corrected based on Raw Data (448-10/482-10 2)	37200		35957	32921	51500	18988	2477	2401		35227
Blank corrected based on Raw Data (448-10/482-10 2)	46650	14110	8319	7703	1015	1048	926	11333	11776	9631	872	1080	879	8101	15105	10297	916	1191	866	4718	8118	1268	877	994		5042	8710	1181	986	842		2546	3692	1168	1522	985			Blank corrected based on Raw Data (448-10/482-10 2)	37320		36318	33126	52037	18510	2541	2471		35579
Blank corrected based on Raw Data (448-10/482-10 2)	46800	14057	8407	7565	986	1049	924	11361	11833	9716	895	1074	874	8134	15196	10479	916	1201	860	4746	8030	1283	897	970		5038	8679	1188	1035	852		2486	3600	1172	1548	975			Blank corrected based on Raw Data (448-10/482-10 2)	37440		36065	32876	51142	18827	2456	2460		35251
Blank corrected based on Raw Data (448-10/482-10 2)	46950	14035	8377	7761	1014	1054	931	11291	11848	9672	876	1063	880	8135	15144	10468	912	1175	853	4712	8114	1241	902	984		4987	8639	1173	1031	838		2531	3605	1136	1461	977			Blank corrected based on Raw Data (448-10/482-10 2)	37560		35924	33078	51508	18617	2456	2439		35334
Blank corrected based on Raw Data (448-10/482-10 2)	47100	14017	8589	7623	1014	1050	937	11338	11655	9596	885	1080	886	8122	15071	10688	885	1175	860	4738	8049	1242	886	992		4997	8550	1142	1013	851		2511	3587	1143	1581	983			Blank corrected based on Raw Data (448-10/482-10 2)	37680		35977	32728	51375	18843	2390	2428		34871
Blank corrected based on Raw Data (448-10/482-10 2)	47250	14085	8297	7488	986	1052	913	11252	11356	9442	874	1074	871	8137	15118	10088	902	1169	861	4689	7623	1231	902	967		5006	8682	1179	1033	850		2578	3562	1175	1539	985			Blank corrected based on Raw Data (448-10/482-10 2)	37800		35948	32828	51451	18751	2419	2483		35432
Blank corrected based on Raw Data (448-10/482-10 2)	47400	13995	8019	7659	988	1051	916	11355	11723	9436	885	1077	881	8040	15025	10270	896	1184	863	4747	7804	1273	895	975		5014	8614	1192	1013	850		2516	3566	1143	1559	983			Blank corrected based on Raw Data (448-10/482-10 2)	37920		35890	32791	50918	18716	2548	2401		35457
Blank corrected based on Raw Data (448-10/482-10 2)	47550	14080	8303	7643	1013	1058	923	11225	11980	9470	890	1059	887	8040	15088	10624	891	1193	860	4779	8076	1239	893	993		5018	8706	1199	995	845		2575	3637	1121	1478	975			Blank corrected based on Raw Data (448-10/482-10 2)	38040		36300	33059	51617	18581	2457	2438		35514
Blank corrected based on Raw Data (448-10/482-10 2)	47700	14064	8529	7575	982	1058	931	11350	12046	9675	898	1065	878	8088	14907	10358	899	1190	865	4749	7698	1272	898	984		5005	8632	1183	1038	853		2468	3573	1195	1552	979			Blank corrected based on Raw Data (448-10/482-10 2)	38160		36011	32919	51199	18811	2372	2357		35325
Blank corrected based on Raw Data (448-10/482-10 2)	47850	14117	8259	7681	978	1048	918	11264	11486	9500	890	1050	871	8101	15060	10361	901	1189	863	4710	7789	1242	898	991		4990	8659	1191	972	844		2491	3552	1144	1534	979			Blank corrected based on Raw Data (448-10/482-10 2)	38280		36288	33096	52200	19209	2570	2461		35142
Blank corrected based on Raw Data (448-10/482-10 2)	48000	14091	8186	7611	996	1062	928	11329	12031	9712	881	1077	886	8030	14900	10694	897	1178	858	4765	7948	1278	899	997		5046	8752	1193	992	842		2517	3613	1136	1524	971			Blank corrected based on Raw Data (448-10/482-10 2)	38400		35711	32702	51045	18797	2608	2457		35292
Blank corrected based on Raw Data (448-10/482-10 2)	48150	14052	8313	7656	1004	1056	915	11301	11824	9623	885	1084	887	8033	15020	10567	914	1215	858	4816	7831	1272	894	988		5031	8586	1175	997	832		2639	3543	1184	1549	963			Blank corrected based on Raw Data (448-10/482-10 2)	38520		36246	32606	51752	18460	2471	2437		35239
Blank corrected based on Raw Data (448-10/482-10 2)	48300	13993	8076	7600	975	1049	941	11124	11425	9537	887	1067	883	8057	14960	10279	914	1192	862	4707	7831	1231	903	996		4997	8727	1153	989	853		2604	3577	1220	1578	981			Blank corrected based on Raw Data (448-10/482-10 2)	38640		36003	32846	51358	18866	2455	2441		35221
Blank corrected based on Raw Data (448-10/482-10 2)	48450	13908	8133	7624	1004	1076	929	11072	11404	9319	865	1074	849	7886	15071	10643	912	1182	846	4728	7621	1274	885	1014		5027	8707	1169	1026	840		2600	3578	1167	1594	991			Blank corrected based on Raw Data (448-10/482-10 2)	38760		35818	32672	50883	18792	2344	2450		35255
Blank corrected based on Raw Data (448-10/482-10 2)	48600	13826	8073	7578	995	1073	936	11227	11496	9514	878	1057	863	7971	15074	10432	884	1171	850	4695	7624	1242	880	1000		5044	8620	1153	1011	840		2474	3603	1197	1565	983			Blank corrected based on Raw Data (448-10/482-10 2)	38880		35888	32852	51549	18811	2505	2432		34905
Blank corrected based on Raw Data (448-10/482-10 2)	48750	13904	8252	7633	989	1052	932	11195	11361	9443	872	1047	871	8018	15063	10594	890	1167	870	4717	7772	1294	883	994		5000	8641	1175	959	841		2507	3564	1145	1504	967			Blank corrected based on Raw Data (448-10/482-10 2)	39000		36019	32563	51677	18493	2552	2447		35041
Blank corrected based on Raw Data (448-10/482-10 2)	48900	13999	8194	7587	991	1053	929	11248	11354	9386	888	1067	891	8019	14954	10435	901	1146	864	4669	7677	1236	876	998		5034	8610	1191	1035	853		2600	3593	1112	1549	964			Blank corrected based on Raw Data (448-10/482-10 2)	39120		36085	32471	51142	18978	2463	2444		35163
Blank corrected based on Raw Data (448-10/482-10 2)	49050	14041	8342	7634	1004	1066	931	11326	11794	9300	872	1068	891	8048	15053	10437	898	1163	859	4724	7639	1255	855	991		4981	8590	1180	1048	852		2582	3644	1176	1541	966			Blank corrected based on Raw Data (448-10/482-10 2)	39240		35851	32649	50695	18801	2467	2451		35064
Blank corrected based on Raw Data (448-10/482-10 2)	49200	14068	8396	7652	1010	1061	941	11300	11704	9605	876	1072	887	7997	15142	10839	915	1145	877	4658	7713	1250	898	1011		4993	8564	1202	1027	846		2603	3595	1183	1563	970			Blank corrected based on Raw Data (448-10/482-10 2)	39360		36151	32961	51431	18583	2435	2410		35181
Blank corrected based on Raw Data (448-10/482-10 2)	49350	14014	8313	7623	1003	1026	933	11317	11532	9469	868	1048	846	7947	15027	10560	884	1084	857	4793	7691	1246	868	984		4972	8597	1185	980	860		2559	3614	1150	1553	965			Blank corrected based on Raw Data (448-10/482-10 2)	39480		36143	32580	51630	18469	2434	2412		35165
Blank corrected based on Raw Data (448-10/482-10 2)	49500	13923	8271	7644	988	1058	938	11236	11367	9412	874	1084	878	8066	15213	10273	897	1139	862	4748	7560	1247	877	986		4989	8439	1152	968	852		2510	3507	1136	1515	967			Blank corrected based on Raw Data (448-10/482-10 2)	39600		36169	32506	51656	18853	2473	2474		35047
Blank corrected based on Raw Data (448-10/482-10 2)	49650	13952	8195	7655	994	1055	907	11170	11524	9720	887	1059	880	8112	15100	10530	870	1177	881	4813	7925	1245	883	976		4995	8647	1200	1049	860		2600	3541	1165	1538	966			Blank corrected based on Raw Data (448-10/482-10 2)	39720		35857	32640	50852	18826	2441	2492		35140
Blank corrected based on Raw Data (448-10/482-10 2)	49800	13973	8445	7596	977	1055	933	11071	11644	9548	868	1063	827	7917	15060	10396	890	1184	860	4734	7625	1256	866	980		4996	8695	1203	1069	834		2510	3498	1131	1563	961			Blank corrected based on Raw Data (448-10/482-10 2)	39840		35807	32772	50930	18918	2427	2461		35384
Blank corrected based on Raw Data (448-10/482-10 2)	49950	13868	8073	7510	998	1047	934	11239	11435	9463	883	1085	869	7987	15035	10424	901	1203	875	4642	7727	1249	873	995		4958	8595	1193	1049	847		2687	3605	1170	1536	986			Blank corrected based on Raw Data (448-10/482-10 2)	39960		35919	32728	51242	18462	2548	2414		35160
Blank corrected based on Raw Data (448-10/482-10 2)	50100	13896	8247	7392	985	1045	947	11212	11577	9343	887	1054	874	7971	14996	10148	910	1203	868	4667	7662	1286	865	990		4961	8548	1184	1018	843		2625	3616	1174	1577	974			Blank corrected based on Raw Data (448-10/482-10 2)	40080		36168	32619	51305	18876	2534	2415		35138
Blank corrected based on Raw Data (448-10/482-10 2)	50250	14106	8178	7672	998	1049	956	11226	11671	9327	887	1062	874	8000	14962	10379	909	1183	867	4798	7801	1259	885	999		4945	8520	1168	1052	846		2632	3632	1150	1571	987			Blank corrected based on Raw Data (448-10/482-10 2)	40200		36002	32659	50887	18985	2548	2450		35032
Blank corrected based on Raw Data (448-10/482-10 2)	50400	13946	8502	7634	988	1056	957	11187	11610	9541	883	1048	904	8009	15004	10444	904	1186	865	4781	7760	1265	887	987		4960	8653	1153	1033	856		2539	3598	1155	1573	978			Blank corrected based on Raw Data (448-10/482-10 2)	40320		35455	32560	50702	18928	2558	2416		35157
Blank corrected based on Raw Data (448-10/482-10 2)	50550	13911	8154	7672	972	1049	939	11183	11255	9362	869	1044	883	7969	14982	10258	906	1173	857	4711	8068	1275	898	999		5020	8695	1199	1025	847		2408	3582	1160	1551	972			Blank corrected based on Raw Data (448-10/482-10 2)	40440		35969	32713	51093	18769	2540	2438		35396
Blank corrected based on Raw Data (448-10/482-10 2)	50700	14001	8440	7632	1003	1053	955	11147	11866	9496	886	1043	880	7950	14925	10436	863	1186	863	4661	7771	1281	870	992		4995	8685	1192	976	855		2493	3602	1084	1568	981			Blank corrected based on Raw Data (448-10/482-10 2)	40560		36114	32401	51238	18528	2489	2428		35214
Blank corrected based on Raw Data (448-10/482-10 2)	50850	13929	8321	7563	994	1052	937	11053	11366	9527	871	1054	882	7936	14874	10181	883	1182	861	4793	7678	1239	889	991		4986	8548	1188	1065	848		2546	3560	1118	1546	989			Blank corrected based on Raw Data (448-10/482-10 2)	40680		35893	32516	50931	18764	2423	2490		34857
Blank corrected based on Raw Data (448-10/482-10 2)	51000	13962	8307	7356	973	1025	932	11244	12036	9668	858	1057	884	8011	14902	10545	886	1166	878	4851	7973	1259	870	990		4962	8680	1188	1043	832		2583	3642	1155	1577	989			Blank corrected based on Raw Data (448-10/482-10 2)	40800		35371	32456	50616	19000	2387	2454		35215
Blank corrected based on Raw Data (448-10/482-10 2)	51150	13869	8304	7672	987	1044	929	11284	11688	9495	887	1073	889	8076	15012	10096	899	1168	872	4608	7663	1271	875	972		4941	8508	1171	1003	836		2506	3578	1130	1603	983			Blank corrected based on Raw Data (448-10/482-10 2)	40920		35728	32512	50717	18682	2525	2484		35206
Blank corrected based on Raw Data (448-10/482-10 2)	51300	13952	8380	7481	973	1054	933	11272	11511	9371	877	1081	884	7981	14958	10097	893	1172	871	4796	7982	1269	870	981		4903	8660	1181	1054	835		2610	3594	1165	1592	982			Blank corrected based on Raw Data (448-10/482-10 2)	41040		36075	32379	51074	18778	2542	2524		34921
Blank corrected based on Raw Data (448-10/482-10 2)	51450	13930	8209	7581	1008	1048	926	11211	11327	9397	875	1076	885	8004	14925	10492	893	1185	866	4874	8084	1261	870	986		4952	8725	1180	1039	831		2540	3619	1147	1558	977			Blank corrected based on Raw Data (448-10/482-10 2)	41160		35982	32392	50660	18818	2536	2453		35020
Blank corrected based on Raw Data (448-10/482-10 2)	51600	13865	8378	7525	975	1037	911	11134	11536	9408	871	1067	887	7942	14821	10075	889	1167	872	4659	7942	1262	888	996		4963	8685	1171	1051	844		2495	3566	1149	1549	989			Blank corrected based on Raw Data (448-10/482-10 2)	41280		35689	32661	50656	18831	2554	2451		35185
Blank corrected based on Raw Data (448-10/482-10 2)	51750	13908	8322	7541	1000	1040	933	11225	11478	9689	881	1067	887	8012	14846	10555	900	1181	881	4693	7767	1277	903	987		4982	8596	1205	1062	843		2516	3566	1139	1532	973			Blank corrected based on Raw Data (448-10/482-10 2)	41400		35772	32500	50773	18592	2477	2468		35220
Blank corrected based on Raw Data (448-10/482-10 2)	51900	13924	8200	7550	1001	1042	933	11102	11527	9482	881	1084	885	7923	14838	10121	908	1189	870	4723	7730	1225	876	979		4936	8447	1191	1063	833		2468	3551	1101	1572	980			Blank corrected based on Raw Data (448-10/482-10 2)	41520		35778	32293	51164	18812	2500	2542		34852
Blank corrected based on Raw Data (448-10/482-10 2)	52050	13898	8174	7438	1008	1056	917	11202	11688	9269	884	1054	880	7916	14895	10060	903	1187	856	4764	7519	1234	874	983		4968	8560	1205	1051	844		2577	3600	1109	1539	985			Blank corrected based on Raw Data (448-10/482-10 2)	41640		35908	32449	50520	18820	2523	2497		34857
Blank corrected based on Raw Data (448-10/482-10 2)	52200	13850	8359	7573	990	1060	924	11194	11504	9476	877	1073	880	7969	14886	10259	915	1182	867	4718	7560	1228	894	979		4938	8500	1175	1054	843		2541	3672	1061	1605	987			Blank corrected based on Raw Data (448-10/482-10 2)	41760		35888	32760	50931	18958	2541	2485		35130
Blank corrected based on Raw Data (448-10/482-10 2)	52350	13861	8192	7564	999	1054	934	11080	11550	9511	873	1054	865	7906	14867	10435	886	1148	858	4695	7921	1236	877	1003		4944	8621	1154	1072	835		2553	3608	1101	1576	980			Blank corrected based on Raw Data (448-10/482-10 2)	41880		35746	32380	50844	18765	2414	2463		35177
Blank corrected based on Raw Data (448-10/482-10 2)	52500	13874	8184	7618	995	1047	930	11112	11601	9268	868	1067	885	7975	14855	10317	880	1177	862	4829	7961	1270	887	987		4916	8639	1169	1063	830		2493	3596	1106	1550	984			Blank corrected based on Raw Data (448-10/482-10 2)	42000		35810	32291	51066	18986	2488	2477		35085
Blank corrected based on Raw Data (448-10/482-10 2)	52650	13905	8231	7681	990	1060	927	11095	11570	9279	874	1080	879	7980	14727	10287	885	1175	865	4731	7960	1265	888	987		4966	8630	1162	1057	842		2466	3577	1056	1547	985			Blank corrected based on Raw Data (448-10/482-10 2)	42120		35313	32170	50551	18831	2539	2482		34648
Blank corrected based on Raw Data (448-10/482-10 2)	52800	13923	8397	7563	980	1041	923	11130	11393	9457	876	1064	893	7906	14808	10181	880	1179	870	4721	7891	1239	894	976		4921	8670	1166	1021	850		2445	3553	1061	1540	967			Blank corrected based on Raw Data (448-10/482-10 2)	42240		35335	32610	50650	18787	2516	2505		35020
Blank corrected based on Raw Data (448-10/482-10 2)	52950	13968	8070	7488	981	1045	930	11081	11721	9558	866	1062	890	7875	14748	10579	899	1186	864	4779	7859	1239	859	992		4886	8653	1175	1069	844		2577	3513	1076	1584	983			Blank corrected based on Raw Data (448-10/482-10 2)	42360		35668	32393	50831	18661	2528	2481		35038
Blank corrected based on Raw Data (448-10/482-10 2)	53100	13999	8411	7450	978	1037	925	11107	11492	9550	882	1050	879	7893	14910	10480	917	1180	871	4717	7652	1237	890	988		4944	8578	1178	1064	849		2619	3602	1089	1579	981			Blank corrected based on Raw Data (448-10/482-10 2)	42480		35604	32302	50567	18980	2449	2590		34839
Blank corrected based on Raw Data (448-10/482-10 2)	53250	13972	8455	7558	991	1038	935	11090	11693	9701	871	1070	883	7910	14883	10675	900	1177	870	4675	7655	1261	881	981		4968	8566	1176	1050	845		2531	3621	1066	1595	985			Blank corrected based on Raw Data (448-10/482-10 2)	42600		35269	32344	50366	18843	2468	2549		34490
Blank corrected based on Raw Data (448-10/482-10 2)	53400	13878	8344	7553	990	1043	931	10925	11375	9602	886	1059	877	7865	14903	10123	892	1186	871	4696	7982	1209	892	996		4920	8710	1187	1085	836		2553	3587	1112	1571	980			Blank corrected based on Raw Data (448-10/482-10 2)	42720		35718	32578	50602	18863	2455	2515		34970
Blank corrected based on Raw Data (448-10/482-10 2)	53550	13783	8125	7535	968	1048	929	11059	11380	9293	885	1062	884	7903	14816	10233	891	1164	863	4736	7772	1244	884	996		4938	8654	1154	1042	843		2514	3559	1125	1551	980			Blank corrected based on Raw Data (448-10/482-10 2)	42840		35587	32232	50631	18660	2519	2513		34988
Blank corrected based on Raw Data (448-10/482-10 2)	53700	13843	8285	7637	992	1042	935	10999	11497	9561	892	1074	890	7880	14789	9929	907	1180	864	4695	7883	1275	884	1001		4950	8590	1191	1086	850		2460	3567	1093	1559	983			Blank corrected based on Raw Data (448-10/482-10 2)	42960		35461	32264	50759	18873	2535	2521		34517
Blank corrected based on Raw Data (448-10/482-10 2)	53850	13894	8488	7570	1006	1047	935	11047	11619	9222	882	1068	872	7876	14759	10149	887	1177	868	4799	7780	1254	872	982		4931	8581	1196	1064	854		2489	3574	1043	1541	965			Blank corrected based on Raw Data (448-10/482-10 2)	43080		35341	32023	50482	18761	2559	2483		34811
Blank corrected based on Raw Data (448-10/482-10 2)	54000	13798	8281	7389	987	1042	920	11070	11573	9470	868	1066	874	7918	14804	10093	900	1182	869	4763	7482	1265	866	985		4918	8487	1194	1074	850		2521	3544	1002	1590	975			Blank corrected based on Raw Data (448-10/482-10 2)	43200		35442	32374	50672	18689	2517	2512		34640
Blank corrected based on Raw Data (448-10/482-10 2)	54150	13731	8274	7328	1002	1033	930	11011	11541	9368	870	1067	875	7842	14938	10099	908	1160	873	4702	7672	1222	893	997		4907	8483	1166	1070	838		2658	3614	1052	1665	994			Blank corrected based on Raw Data (448-10/482-10 2)	43320		35542	32290	50733	18456	2483	2482		34444
Blank corrected based on Raw Data (448-10/482-10 2)	54300	13787	8185	7510	1000	1027	927	10925	11459	9546	868	1037	879	7907	14906	10293	897	1160	857	4705	7751	1230	884	992		4891	8643	1168	997	842		2446	3577	1081	1644	994			Blank corrected based on Raw Data (448-10/482-10 2)	43440		35520	32176	50285	18889	2485	2542		34867
Blank corrected based on Raw Data (448-10/482-10 2)	54450	13822	8221	7643	998	1011	931	10967	11304	9432	868	1026	872	7849	14872	9859	885	1170	876	4776	7986	1266	882	1000		4910	8621	1182	1049	835		2479	3588	1098	1571	990			Blank corrected based on Raw Data (448-10/482-10 2)	43560		35390	32243	50471	18834	2432	2544		34476
Blank corrected based on Raw Data (448-10/482-10 2)	54600	13770	8475	7711	991	1043	934	11067	11486	9078	875	1063	878	7881	14806	9613	870	1176	865	4873	7967	1258	885	994		4857	8609	1171	1032	837		2479	3564	1087	1495	975			Blank corrected based on Raw Data (448-10/482-10 2)	43680		35440	32566	50670	18874	2538	2499		34786
Blank corrected based on Raw Data (448-10/482-10 2)	54750	13745	8245	7480	990	1048	938	10986	11413	9249	886	1085	879	7920	14753	9985	896	1158	879	4762	7710	1232	880	993		4843	8613	1211	1080	857		2549	3566	1083	1562	991			Blank corrected based on Raw Data (448-10/482-10 2)	43800		35490	32157	50641	18643	2500	2471		34650
Blank corrected based on Raw Data (448-10/482-10 2)	54900	13723	8262	7278	999	1043	934	10984	11477	9522	870	1071	884	7850	14799	9953	908	1182	874	4687	7870	1222	890	978		4842	8517	1152	1086	848		2557	3542	1132	1563	986			Blank corrected based on Raw Data (448-10/482-10 2)	43920		35456	32150	50647	18948	2532	2568		34891
Blank corrected based on Raw Data (448-10/482-10 2)	55050	13758	8329	7595	981	1042	942	11111	11359	9520	865	1069	875	7894	14768	10383	902	1191	871	4744	7556	1261	888	997		4838	8602	1170	1076	846		2593	3614	1128	1609	990			Blank corrected based on Raw Data (448-10/482-10 2)	44040		35316	32136	50666	18743	2531	2534		34778
Blank corrected based on Raw Data (448-10/482-10 2)	55200	13639	8408	7586	978	1028	942	10886	11627	9360	877	1052	896	7792	14880	10496	883	1179	876	4636	7704	1264	878	994		4848	8609	1189	1075	844		2508	3597	1145	1617	983			Blank corrected based on Raw Data (448-10/482-10 2)	44160		35453	32419	50645	18565	2431	2471		34678
Blank corrected based on Raw Data (448-10/482-10 2)	55350	13723	8359	7483	1005	1041	928	10911	11338	9496	867	1038	886	7882	14841	10018	858	1173	880	4634	8134	1266	882	984		4865	8598	1211	1048	818		2526	3587	1139	1589	974			Blank corrected based on Raw Data (448-10/482-10 2)	44280		35587	32180	50286	18653	2526	2490		34889
Blank corrected based on Raw Data (448-10/482-10 2)	55500	13734	8102	7557	967	1024	924	10933	11426	9374	863	1045	878	7838	14705	9651	877	1182	876	4722	8025	1244	889	991		4878	8685	1170	1031	822		2478	3575	1127	1481	974			Blank corrected based on Raw Data (448-10/482-10 2)	44400		35380	31899	50320	18723	2529	2491		34318
Blank corrected based on Raw Data (448-10/482-10 2)	55650	13620	8062	7513	979	1052	938	10972	11673	9434	903	1046	844	7764	14682	9936	882	1184	870	4687	7899	1312	893	1007		4934	8762	1167	1016	847		2433	3591	1138	1611	981			Blank corrected based on Raw Data (448-10/482-10 2)	44520		35276	32045	50200	18755	2537	2514		34350
Blank corrected based on Raw Data (448-10/482-10 2)	55800	13673	8007	7562	989	1041	926	10916	11533	9321	870	1065	880	7802	14691	10168	898	1164	871	4760	7747	1248	886	1002		4903	8563	1182	1062	856		2496	3504	1101	1503	983			Blank corrected based on Raw Data (448-10/482-10 2)	44640		35145	32268	50532	18596	2488	2540		34587
Blank corrected based on Raw Data (448-10/482-10 2)	55950	13722	8089	7447	977	1052	937	11023	11920	9394	873	1054	884	7815	14786	9812	892	1144	875	4797	7560	1260	885	995		4890	8461	1166	1077	849		2503	3568	1099	1575	976			Blank corrected based on Raw Data (448-10/482-10 2)	44760		35308	32410	50314	18770	2467	2578		34763
Blank corrected based on Raw Data (448-10/482-10 2)	56100	13580	8334	7524	996	1024	930	10939	11323	9544	866	1058	868	7806	14837	10366	902	1160	875	4665	7612	1261	878	1007		4885	8552	1158	1079	843		2512	3606	1146	1617	986			Blank corrected based on Raw Data (448-10/482-10 2)	44880		35404	32340	50459	18668	2474	2528		34453
Blank corrected based on Raw Data (448-10/482-10 2)	56250	13608	8206	7532	999	1026	929	10906	11529	9507	855	1056	878	7761	14882	9720	895	1155	878	4699	7722	1245	901	992		4900	8581	1148	1045	853		2438	3559	1127	1591	962			Blank corrected based on Raw Data (448-10/482-10 2)	45000		35513	32188	50576	18622	2492	2570		34725
Blank corrected based on Raw Data (448-10/482-10 2)	56400	13700	8380	7652	993	1031	926	10908	11396	9288	871	1072	885	7837	14836	9704	878	1159	880	4709	8176	1298	886	1001		4905	8498	1175	1038	849		2522	3570	1152	1523	982			Blank corrected based on Raw Data (448-10/482-10 2)	45120		35394	31956	50207	18626	2553	2469		34380
Blank corrected based on Raw Data (448-10/482-10 2)	56550	13636	8138	7540	1000	1044	936	10890	11183	9212	880	1038	881	7763	14718	9898	880	1154	877	4738	7718	1256	871	1005		4894	8621	1211	988	838		2518	3541	1109	1569	991			Blank corrected based on Raw Data (448-10/482-10 2)	45240		35325	31861	50386	18616	2580	2547		34428
Blank corrected based on Raw Data (448-10/482-10 2)	56700	13689	8139	7619	1023	1052	933	10967	11334	9527	880	1049	891	7781	14678	9804	875	1150	875	4695	7695	1220	906	1010		4903	8588	1189	1082	839		2503	3535	1104	1527	982			Blank corrected based on Raw Data (448-10/482-10 2)	45360		35160	31750	49775	18743	2591	2559		34717
Blank corrected based on Raw Data (448-10/482-10 2)	56850	13604	8224	7637	999	1034	934	10914	11275	9221	889	1052	891	7810	14718	10089	884	1170	869	4704	7534	1245	894	986		4937	8524	1193	1097	852		2538	3509	1118	1543	972			Blank corrected based on Raw Data (448-10/482-10 2)	45480		35174	31906	50052	18681	2514	2497		34739
Blank corrected based on Raw Data (448-10/482-10 2)	57000	13635	8278	7356	994	1039	944	11017	11760	9335	886	1049	891	7774	14788	10209	890	1176	878	4680	7445	1276	892	999		4901	8497	1201	1055	853		2660	3569	1154	1588	970			Blank corrected based on Raw Data (448-10/482-10 2)	45600		35312	32241	50309	18734	2495	2568		34527
Blank corrected based on Raw Data (448-10/482-10 2)	57150	13615	8107	7281	975	1040	929	10911	11444	9562	874	1071	871	7735	14883	9897	887	1164	877	4762	7642	1236	890	1004		4880	8479	1183	1078	855		2497	3630	1132	1648	988			Blank corrected based on Raw Data (448-10/482-10 2)	45720		35264	31968	50191	18587	2513	2549		34523
Blank corrected based on Raw Data (448-10/482-10 2)	57300	13716	8170	7683	1007	1050	930	10878	11134	9692	864	1061	879	7797	14758	9994	902	1163	862	4742	7600	1259	887	989		4912	8562	1170	1056	836		2516	3531	1144	1571	979			Blank corrected based on Raw Data (448-10/482-10 2)	45840		35178	31647	50036	18751	2468	2516		34347
Blank corrected based on Raw Data (448-10/482-10 2)	57450	13646	8246	7656	971	1030	932	10798	11046	9443	864	1064	889	7764	14845	9687	882	1186	870	4725	7737	1267	888	1001		4890	8592	1177	1000	837		2459	3543	1140	1564	978			Blank corrected based on Raw Data (448-10/482-10 2)	45960		35116	31828	49843	18719	2585	2520		34456
Blank corrected based on Raw Data (448-10/482-10 2)	57600	13687	7889	7466	983	1014	935	10947	11577	9627	861	1041	882	7769	14760	9878	880	1153	872	4721	8038	1305	881	1015		4902	8648	1174	1063	854		2486	3590	1118	1562	983			Blank corrected based on Raw Data (448-10/482-10 2)	46080		35317	32087	50428	18677	2481	2514		34616
Blank corrected based on Raw Data (448-10/482-10 2)	57750	13486	7940	7698	984	1021	919	10973	11568	9277	862	1055	881	7811	14731	9884	880	1177	869	4730	7719	1318	901	1009		4909	8625	1182	1027	838		2445	3558	1120	1615	977			Blank corrected based on Raw Data (448-10/482-10 2)	46200		35119	31843	50301	18582	2476	2550		34459
Blank corrected based on Raw Data (448-10/482-10 2)	57900	13605	8220	7575	1021	1032	931	10990	11604	9391	871	1046	880	7776	14706	10056	900	1148	881	4708	7788	1255	884	1006		4913	8556	1200	1088	845		2481	3558	1113	1543	973			Blank corrected based on Raw Data (448-10/482-10 2)	46320		34997	31780	49841	18520	2569	2563		34447
Blank corrected based on Raw Data (448-10/482-10 2)	58050	13621	8144	7560	981	1030	939	10845	11770	9427	874	1068	897	7740	14763	10228	893	1170	877	4752	7508	1236	888	1007		4885	8467	1180	1072	855		2577	3577	1138	1632	975			Blank corrected based on Raw Data (448-10/482-10 2)	46440		35119	31831	49887	18692	2481	2505		34318
Blank corrected based on Raw Data (448-10/482-10 2)	58200	13535	8138	7442	976	1019	942	10912	11727	9530	864	1045	876	7714	14757	10398	891	1156	867	4759	7701	1244	902	1012		4816	8477	1168	1079	856		2500	3614	1141	1605	991			Blank corrected based on Raw Data (448-10/482-10 2)	46560		34981	31622	50087	18855	2455	2522		34229
Blank corrected based on Raw Data (448-10/482-10 2)	58350	13597	8295	7494	964	1028	942	10806	11375	9478	865	1049	877	7704	14836	10050	876	1168	869	4690	7663	1275	893	1017		4853	8474	1174	1042	852		2498	3567	1141	1597	993			Blank corrected based on Raw Data (448-10/482-10 2)	46680		34976	32088	50032	18465	2573	2528		34509
Blank corrected based on Raw Data (448-10/482-10 2)	58500	13529	8181	7642	972	1022	942	10637	11506	9473	876	1036	893	7618	14818	9787	865	1155	882	4647	7974	1279	893	1013		4852	8624	1183	1109	853		2389	3543	1158	1570	982			Blank corrected based on Raw Data (448-10/482-10 2)	46800		34800	31766	49686	18756	2436	2539		34378
Blank corrected based on Raw Data (448-10/482-10 2)	58650	13615	8242	7264	977	1037	949	10836	11456	9411	882	1051	870	7703	14726	9589	893	1149	894	4878	8104	1281	894	1002		4887	8573	1142	1049	834		2415	3563	1177	1576	984			Blank corrected based on Raw Data (448-10/482-10 2)	46920		34776	31951	49784	18581	2520	2544		34452
Blank corrected based on Raw Data (448-10/482-10 2)	58800	13599	8196	7270	995	1013	933	10873	11330	9261	873	1070	869	7729	14672	9991	882	1157	877	4742	7809	1251	890	1005		4900	8653	1180	1024	829		2406	3560	1033	1588	984			Blank corrected based on Raw Data (448-10/482-10 2)	47040		35049	31922	49873	18746	2459	2535		34374
Blank corrected based on Raw Data (448-10/482-10 2)	58950	13701	8218	7496	987	1041	942	10815	11397	9343	879	1062	874	7699	14608	9969	880	1146	885	4733	7943	1250	907	1023		4923	8648	1176	1077	839		2444	3541	1009	1560	990			Blank corrected based on Raw Data (448-10/482-10 2)	47160		34941	31730	50204	18564	2497	2577		34497
Blank corrected based on Raw Data (448-10/482-10 2)	59100	13621	8321	7490	996	1051	943	10994	11530	9345	880	1068	877	7708	14637	10111	892	1173	878	4681	7429	1236	889	1002		4924	8584	1184	1096	851		2452	3535	1021	1601	973			Blank corrected based on Raw Data (448-10/482-10 2)	47280		34643	31694	49751	18606	2424	2551		34453
Blank corrected based on Raw Data (448-10/482-10 2)	59250	13672	8119	7442	972	1050	924	10938	11800	9456	869	1064	873	7642	14675	9677	890	1167	865	4743	7767	1239	881	998		4885	8510	1180	1085	852		2488	3541	1046	1644	978			Blank corrected based on Raw Data (448-10/482-10 2)	47400		34673	31710	50060	18463	2484	2534		34481
Blank corrected based on Raw Data (448-10/482-10 2)	59400	13596	8261	7489	989	1050	943	10937	11394	9346	874	1035	862	7680	14776	9832	890	1177	866	4742	7793	1230	887	1017		4896	8432	1190	1058	837		2522	3606	1164	1636	984			Blank corrected based on Raw Data (448-10/482-10 2)	47520		35023	32083	49894	18681	2462	2578		34475
Blank corrected based on Raw Data (448-10/482-10 2)	59550	13710	8505	7489	972	1055	934	10781	11383	9480	869	1045	858	7731	14700	10118	877	1170	869	4673	7703	1245	887	971		4889	8607	1161	1071	833		2374	3557	1155	1604	977			Blank corrected based on Raw Data (448-10/482-10 2)	47640		35219	32194	50205	19086	2568	2601		34183
Blank corrected based on Raw Data (448-10/482-10 2)	59700	13609	8405	7467	990	1041	947	10841	11807	9376	856	1041	837	7745	14626	9511	870	1172	870	4699	8167	1289	885	1000		4877	8517	1156	989	807		2483	3614	1156	1602	970			Blank corrected based on Raw Data (448-10/482-10 2)	47760		34743	31673	49409	18455	2564	2556		34372
Blank corrected based on Raw Data (448-10/482-10 2)	59850	13590	8216	7583	971	1018	942	10828	11358	9354	866	1047	826	7761	14704	9796	888	1167	871	4773	7904	1295	893	999		4892	8519	1182	995	849		2531	3620	1140	1601	965			Blank corrected based on Raw Data (448-10/482-10 2)	47880		35045	31583	49924	18741	2579	2546		34362
Blank corrected based on Raw Data (448-10/482-10 2)	60000	13542	8235	7439	987	1015	934	10838	11801	9171	870	1063	835	7723	14579	10106	879	1185	869	4803	7762	1252	871	995		4924	8587	1169	1093	846		2351	3574	1141	1549	990			Blank corrected based on Raw Data (448-10/482-10 2)	48000		34849	31844	49889	18879	2542	2583		34274
Blank corrected based on Raw Data (448-10/482-10 2)	60150	13666	8255	7666	972	1027	937	10917	11286	9557	875	1071	834	7743	14651	9714	905	1166	875	4788	7876	1252	894	998		4871	8466	1192	1101	846		2535	3542	1097	1545	990			Blank corrected based on Raw Data (448-10/482-10 2)	48120		34647	31771	49325	18562	2510	2597		34157
Blank corrected based on Raw Data (448-10/482-10 2)	60300	13666	8267	7472	982	1021	930	10873	11639	9432	875	1060	830	7725	14781	10059	886	1183	871	4736	7629	1231	873	1007		4900	8414	1178	1084	864		2480	3559	1143	1566	981			Blank corrected based on Raw Data (448-10/482-10 2)	48240		35011	31987	50140	18565	2420	2596		34293
Blank corrected based on Raw Data (448-10/482-10 2)	60450	13599	7947	7498	966	1033	937	10964	11445	9382	868	1055	832	7764	14835	10074	899	1173	882	4729	7395	1238	890	1001		4862	8490	1172	1083	859		2570	3615	1140	1634	985			Blank corrected based on Raw Data (448-10/482-10 2)	48360		35094	31607	49836	18400	2524	2532		34031
Blank corrected based on Raw Data (448-10/482-10 2)	60600	13529	8215	7540	963	1049	941	10727	11467	9403	873	1060	828	7678	14850	10233	899	1151	878	4609	7648	1246	893	1005		4893	8520	1155	1073	841		2424	3522	1130	1638	965			Blank corrected based on Raw Data (448-10/482-10 2)	48480		34738	31764	49312	18753	2526	2538		34063
Blank corrected based on Raw Data (448-10/482-10 2)	60750	13563	8345	7719	991	1033	952	10760	11160	9705	881	1051	826	7657	14740	9673	899	1175	880	4693	7901	1252	919	1000		4833	8654	1180	1069	860		2498	3564	1163	1560	977			Blank corrected based on Raw Data (448-10/482-10 2)	48600		34538	31550	49276	18708	2498	2592		34154
Blank corrected based on Raw Data (448-10/482-10 2)	60900	13595	8267	7596	983	1015	958	10843	11557	9241	873	1059	830	7699	14731	10041	875	1155	885	4744	7868	1270	883	1009		4872	8553	1180	1038	858		2480	3616	1139	1593	984			Blank corrected based on Raw Data (448-10/482-10 2)	48720		34882	31746	49746	18345	2464	2582		34087
Blank corrected based on Raw Data (448-10/482-10 2)	61050	13621	8313	7579	967	1010	955	10871	11426	9490	896	1060	839	7689	14680	9981	900	1168	877	4775	7880	1280	906	997		4865	8602	1179	1018	851		2468	3575	1134	1611	995			Blank corrected based on Raw Data (448-10/482-10 2)	48840		35030	31636	50001	18543	2496	2569		34403
Blank corrected based on Raw Data (448-10/482-10 2)	61200	13591	8436	7652	964	1010	951	10894	11591	9436	881	1059	829	7741	14685	10040	883	1169	879	4767	7729	1249	889	1013		4867	8596	1210	1124	854		2415	3568	1143	1578	982			Blank corrected based on Raw Data (448-10/482-10 2)	48960		34763	31631	50046	18879	2465	2621		34362
Blank corrected based on Raw Data (448-10/482-10 2)	61350	13547	8294	7502	965	1042	956	10788	11433	9237	881	1065	835	7696	14620	9630	896	1168	890	4719	7762	1240	886	1013		4883	8531	1177	1033	855		2478	3561	1132	1598	990			Blank corrected based on Raw Data (448-10/482-10 2)	49080		34526	31497	49384	18444	2491	2636		34263
Blank corrected based on Raw Data (448-10/482-10 2)	61500	13562	8318	7506	998	1044	955	10790	11558	9175	859	1070	841	7700	14637	10006	883	1185	871	4765	7607	1237	902	986		4850	8532	1206	1048	864		2424	3529	1134	1605	970			Blank corrected based on Raw Data (448-10/482-10 2)	49200		34586	31855	49652	18596	2501	2552		34382
Blank corrected based on Raw Data (448-10/482-10 2)	61650	13630	8259	7472	971	1040	936	10820	11609	9287	870	1082	843	7723	14624	9715	871	1158	876	4708	7578	1222	893	1006		4903	8580	1177	1082	860		2421	3560	1176	1612	980			Blank corrected based on Raw Data (448-10/482-10 2)	49320		34881	31670	49788	18612	2509	2581		34312
Blank corrected based on Raw Data (448-10/482-10 2)	61800	13561	8272	7631	992	1045	947	10867	11561	9522	875	1076	841	7735	14635	9841	888	1181	878	4777	7722	1238	880	996		4866	8618	1177	1082	855		2469	3552	1107	1588	991			Blank corrected based on Raw Data (448-10/482-10 2)	49440		34724	31666	49753	18824	2573	2614		34106
Blank corrected based on Raw Data (448-10/482-10 2)	61950	13624	8125	7551	983	1030	925	10777	11379	9371	868	1050	836	7713	14612	9992	896	1160	874	4691	7600	1245	894	1018		4868	8542	1168	1068	839		2375	3513	1132	1606	982			Blank corrected based on Raw Data (448-10/482-10 2)	49560		34695	31507	49634	18763	2542	2665		34205
Blank corrected based on Raw Data (448-10/482-10 2)	62100	13462	8009	7542	965	1024	932	10718	11377	9136	878	1074	857	7673	14567	9991	884	1158	877	4738	7558	1234	884	1022		4880	8553	1163	1086	860		2412	3506	1121	1549	991			Blank corrected based on Raw Data (448-10/482-10 2)	49680		34678	31720	49212	18607	2544	2597		34370
Blank corrected based on Raw Data (448-10/482-10 2)	62250	13428	8195	7545	968	1044	930	10726	11470	9190	871	1065	847	7679	14573	9615	885	1174	887	4708	7799	1220	896	1024		4881	8572	1196	1091	849		2454	3527	1083	1545	985			Blank corrected based on Raw Data (448-10/482-10 2)	49800		34760	31776	49937	18634	2451	2640		34709
Blank corrected based on Raw Data (448-10/482-10 2)	62400	13457	8122	7427	992	1034	934	10771	11460	9310	872	1047	847	7680	14679	10084	879	1135	891	4718	7744	1216	882	1013		4891	8600	1195	1091	844		2483	3532	1101	1567	982			Blank corrected based on Raw Data (448-10/482-10 2)	49920		34532	31658	49642	18735	2518	2612		34266
Blank corrected based on Raw Data (448-10/482-10 2)	62550	13533	8121	7573	978	1028	935	10886	11561	9331	870	1069	835	7659	14658	10082	882	1166	866	4752	7773	1245	899	1003		4882	8556	1194	1092	848		2432	3551	1133	1610	1001			Blank corrected based on Raw Data (448-10/482-10 2)	50040		34549	31706	49354	18650	2578	2671		33909
Blank corrected based on Raw Data (448-10/482-10 2)	62700	13538	8239	7431	983	1027	940	10759	11422	9198	882	1072	829	7705	14555	9711	873	1170	878	4716	7660	1236	896	1006		4888	8567	1187	1091	850		2551	3561	1132	1624	986			Blank corrected based on Raw Data (448-10/482-10 2)	50160		34239	31426	49110	18769	2513	2601		34213
Blank corrected based on Raw Data (448-10/482-10 2)	62850	13569	8111	7502	966	1034	930	10746	11391	9470	874	1047	844	7668	14659	9961	886	1155	873	4747	7664	1239	894	1012		4842	8583	1200	1062	848		2440	3550	1091	1604	983			Blank corrected based on Raw Data (448-10/482-10 2)	50280		34542	31784	49487	18692	2534	2617		34520
Blank corrected based on Raw Data (448-10/482-10 2)	63000	13589	8101	7460	980	1044	939	10884	11352	9448	874	1056	840	7649	14579	9694	896	1176	881	4754	7833	1234	894	1000		4850	8492	1178	1087	849		2493	3534	1175	1552	987			Blank corrected based on Raw Data (448-10/482-10 2)	50400		34607	31616	49515	18653	2556	2614		34439
Blank corrected based on Raw Data (448-10/482-10 2)	63150	13624	8310	7500	981	1024	942	10723	11594	9530	870	1047	843	7692	14671	10203	897	1182	885	4790	7731	1256	881	1020		4845	8711	1186	1107	843		2405	3527	1120	1569	974			Blank corrected based on Raw Data (448-10/482-10 2)	50520		34534	31480	49215	18830	2503	2615		33896
Blank corrected based on Raw Data (448-10/482-10 2)	63300	13506	8142	7638	966	1023	941	10676	11635	9341	885	1067	850	7659	14591	9621	883	1167	877	4704	7652	1287	904	1021		4872	8574	1187	1078	850		2419	3525	1125	1559	987			Blank corrected based on Raw Data (448-10/482-10 2)	50640		34723	31527	49481	18680	2424	2623		34671
Blank corrected based on Raw Data (448-10/482-10 2)	63450	13457	8244	7376	992	1031	950	10782	11504	9281	875	1045	846	7600	14571	9642	889	1168	881	4731	7724	1226	896	997		4804	8393	1178	1110	851		2630	3508	1141	1606	976			Blank corrected based on Raw Data (448-10/482-10 2)	50760		34878	31735	49525	18504	2535	2611		34363
Blank corrected based on Raw Data (448-10/482-10 2)	63600	13470	8175	7444	956	1001	936	10683	10949	9581	859	1055	841	7611	14713	10615	897	1167	890	4820	7653	1244	890	1016		4829	8367	1187	1104	851		2518	3571	1151	1614	976			Blank corrected based on Raw Data (448-10/482-10 2)	50880		34964	31640	49551	18762	2565	2621		33958
Blank corrected based on Raw Data (448-10/482-10 2)	63750	13579	8203	7550	946	1013	955	10652	11162	9542	849	1038	809	7613	14713	10102	885	1173	873	4580	7960	1237	877	977		4823	8603	1183	1114	856		2509	3538	1111	1585	970			Blank corrected based on Raw Data (448-10/482-10 2)	51000		34672	31488	49124	18645	2527	2635		33804
Blank corrected based on Raw Data (448-10/482-10 2)	63900	13511	8139	7411	982	1002	945	10748	11147	9459	866	1038	855	7609	14707	9847	877	1159	879	4701	7718	1263	899	996		4854	8656	1188	1101	848		2512	3571	1153	1598	982			Blank corrected based on Raw Data (448-10/482-10 2)	51120		34713	31562	49739	18590	2405	2574		34216
Blank corrected based on Raw Data (448-10/482-10 2)	64050	13515	8191	7479	1002	1031	941	10829	11305	9485	881	1058	867	7682	14593	10110	893	1162	890	4762	7762	1230	880	994		4811	8450	1203	1091	842		2542	3567	1126	1582	988			Blank corrected based on Raw Data (448-10/482-10 2)	51240		34800	31684	49779	18639	2525	2630		34074
Blank corrected based on Raw Data (448-10/482-10 2)	64200	13466	8059	7423	959	1028	930	10767	11529	9489	883	1058	858	7647	14532	10121	895	1163	882	4720	7624	1254	886	993		4815	8466	1193	1095	847		2500	3560	1163	1556	976			Blank corrected based on Raw Data (448-10/482-10 2)	51360		34641	31365	49436	18895	2559	2660		34063
Blank corrected based on Raw Data (448-10/482-10 2)	64350	13462	8051	7515	974	1042	938	10754	11067	9563	861	1050	858	7626	14750	10135	899	1152	889	4808	7859	1230	921	1005		4812	8648	1183	1076	853		2485	3545	1186	1587	994			Blank corrected based on Raw Data (448-10/482-10 2)	51480		34491	31428	49099	18696	2598	2667		34139
Blank corrected based on Raw Data (448-10/482-10 2)	64500	13452	8105	7502	971	1009	937	10694	11487	9493	866	1038	861	7631	14561	9290	883	1150	869	4641	7808	1229	900	1004		4801	8451	1160	1114	845		2445	3562	1147	1565	990			Blank corrected based on Raw Data (448-10/482-10 2)	51600		34594	31692	49299	18743	2424	2626		34329
Blank corrected based on Raw Data (448-10/482-10 2)	64650	13451	8309	7580	971	1040	936	10736	11300	9256	872	1054	866	7668	14586	9918	892	1157	871	4680	7623	1229	877	1005		4804	8522	1169	1094	862		2566	3550	1155	1667	988			Blank corrected based on Raw Data (448-10/482-10 2)	51720		34696	31341	49605	18558	2556	2619		34348
Blank corrected based on Raw Data (448-10/482-10 2)	64800	13345	8230	7544	958	1041	931	10729	11217	9333	871	1064	864	7627	14548	9652	895	1155	879	4729	7683	1239	890	987		4789	8433	1170	1051	850		2580	3529	1158	1598	972			Blank corrected based on Raw Data (448-10/482-10 2)	51840		34573	31368	49226	18738	2578	2682		34095
Blank corrected based on Raw Data (448-10/482-10 2)	64950	13474	8087	7643	986	1039	933	10754	11123	9313	872	1070	863	7621	14550	9817	888	1173	875	4770	7633	1209	868	1002		4809	8454	1164	1110	862		2405	3549	1134	1641	980			Blank corrected based on Raw Data (448-10/482-10 2)	51960		34467	31220	48947	18532	2574	2640		33827
Blank corrected based on Raw Data (448-10/482-10 2)	65100	13399	8217	7295	972	1023	936	10658	11310	9519	870	1064	865	7591	14664	9633	880	1162	878	4696	7828	1225	877	1010		4827	8478	1163	1050	848		2404	3559	1137	1596	977			Blank corrected based on Raw Data (448-10/482-10 2)	52080		34607	31639	49341	18592	2450	2622		34302
Blank corrected based on Raw Data (448-10/482-10 2)	65250	13372	8387	7494	964	1043	937	10656	11369	9569	871	1046	854	7684	14685	10037	888	1150	873	4771	7733	1224	910	1019		4854	8487	1173	1043	854		2429	3543	1119	1612	987			Blank corrected based on Raw Data (448-10/482-10 2)	52200		34631	31457	49748	18328	2448	2674		34311
Blank corrected based on Raw Data (448-10/482-10 2)	65400	13444	8123	7456	976	1012	934	10565	11187	9459	866	1049	849	7630	14631	9795	885	1172	880	4664	7597	1221	907	1018		4864	8556	1194	1007	846		2433	3595	1157	1596	994			Blank corrected based on Raw Data (448-10/482-10 2)	52320		34630	31419	49336	18477	2556	2724		33888
Blank corrected based on Raw Data (448-10/482-10 2)	65550	13364	8208	7429	985	1024	931	10683	11561	9338	881	1061	872	7672	14685	10164	896	1162	876	4718	7651	1258	890	1022		4870	8593	1167	1073	844		2516	3549	1134	1600	989			Blank corrected based on Raw Data (448-10/482-10 2)	52440		34470	31158	49095	18738	2545	2684		33886
Blank corrected based on Raw Data (448-10/482-10 2)	65700	13443	8150	7557	972	1015	939	10772	11225	9509	857	1070	871	7589	14691	10006	894	1160	887	4704	7533	1244	887	1012		4833	8490	1163	1073	851		2390	3517	1101	1599	981			Blank corrected based on Raw Data (448-10/482-10 2)	52560		34245	31567	49051	18591	2583	2660		33846
Blank corrected based on Raw Data (448-10/482-10 2)	65850	13422	8203	7613	978	1031	952	10710	11397	9396	866	1048	833	7594	14651	10394	864	1181	881	4740	7372	1201	888	999		4812	8622	1139	1090	856		2492	3588	1161	1619	971			Blank corrected based on Raw Data (448-10/482-10 2)	52680		34633	31469	49485	18557	2443	2687		34151
Blank corrected based on Raw Data (448-10/482-10 2)	66000	13389	8440	7507	1014	1009	942	10725	11595	9526	871	1046	861	7652	14640	9936	893	1177	893	4736	7540	1245	888	1013		4849	8594	1183	1078	853		2437	3640	1163	1603	991			Blank corrected based on Raw Data (448-10/482-10 2)	52800		34495	31294	49133	18637	2518	2689		33929
Blank corrected based on Raw Data (448-10/482-10 2)	66150	13418	8466	7620	996	1017	945	10796	11665	9400	884	1054	858	7705	14644	10037	908	1163	892	4681	7746	1246	885	1016		4857	8512	1185	1113	851		2538	3581	1100	1624	990			Blank corrected based on Raw Data (448-10/482-10 2)	52920		34380	31118	49014	18459	2516	2685		33813
Blank corrected based on Raw Data (448-10/482-10 2)	66300	13419	8079	7390	1009	1037	935	10638	11792	9555	864	1033	870	7648	14716	10316	907	1160	884	4646	7627	1231	889	1014		4862	8562	1183	1066	848		2438	3541	1097	1614	1003			Blank corrected based on Raw Data (448-10/482-10 2)	53040		34454	31487	49521	18571	2534	2619		34176
Blank corrected based on Raw Data (448-10/482-10 2)	66450	13362	8162	7434	958	1020	942	10672	11427	9548	875	1033	875	7604	14712	10305	883	1187	886	4594	7624	1214	899	1023		4860	8604	1176	1110	844		2406	3558	1088	1564	984			Blank corrected based on Raw Data (448-10/482-10 2)	53160		34424	31398	49139	18472	2481	2604		34100
Blank corrected based on Raw Data (448-10/482-10 2)	66600	13389	8203	7375	1000	1041	935	10715	11289	9359	866	1068	875	7622	14666	10195	887	1176	890	4636	7360	1244	884	1032		4876	8516	1187	1102	848		2449	3520	1100	1612	992			Blank corrected based on Raw Data (448-10/482-10 2)	53280		34488	31386	49286	18504	2483	2649		34228
Blank corrected based on Raw Data (448-10/482-10 2)	66750	13346	8041	7487	965	1039	942	10619	11483	9568	865	1065	871	7680	14716	10060	886	1149	883	4665	7495	1210	899	1017		4859	8541	1148	1058	850		2498	3532	1092	1589	986			Blank corrected based on Raw Data (448-10/482-10 2)	53400		34402	31233	48851	18650	2492	2672		33685
Blank corrected based on Raw Data (448-10/482-10 2)	66900	13285	8246	7649	998	1037	946	10683	11665	9547	871	1065	861	7626	14637	10026	865	1185	878	4790	7881	1251	893	1022		4848	8616	1213	1070	860		2428	3544	1115	1585	983			Blank corrected based on Raw Data (448-10/482-10 2)	53520		34545	31266	49383	18537	2455	2691		34084
Blank corrected based on Raw Data (448-10/482-10 2)	67050	13354	8377	7537	980	1051	949	10704	11839	9317	887	1056	887	7677	14571	9955	883	1199	883	4709	8175	1241	892	1019		4854	8529	1178	1117	860		2347	3571	1126	1567	978			Blank corrected based on Raw Data (448-10/482-10 2)	53640		34635	31136	49551	18403	2512	2642		34221
Blank corrected based on Raw Data (448-10/482-10 2)	67200	13424	7914	7412	969	1037	956	10664	11641	9519	883	1041	890	7585	14511	10162	869	1161	880	4761	7566	1236	901	997		4835	8448	1153	1086	852		2478	3568	1132	1577	970			Blank corrected based on Raw Data (448-10/482-10 2)	53760		34778	31180	49009	18189	2585	2686		33826
Blank corrected based on Raw Data (448-10/482-10 2)	67350	13335	8410	7439	975	1022	939	10683	11127	9372	887	1060	898	7548	14488	9937	886	1149	881	4729	7724	1244	896	1019		4817	8488	1173	1034	854		2545	3603	1126	1638	974			Blank corrected based on Raw Data (448-10/482-10 2)	53880		34461	31165	48739	18517	2568	2678		33824
Blank corrected based on Raw Data (448-10/482-10 2)	67500	13409	8133	7478	984	1009	938	10657	11437	9554	863	1048	894	7564	14484	9716	884	1173	892	4628	7912	1213	893	1009		4823	8465	1165	1032	860		2495	3534	1126	1593	978			Blank corrected based on Raw Data (448-10/482-10 2)	54000		34452	31129	49002	18616	2488	2690		33780
Blank corrected based on Raw Data (448-10/482-10 2)	67650	13399	8211	7558	962	1025	943	10752	11618	9390	887	1076	908	7596	14508	10288	894	1167	889	4769	7679	1256	889	1012		4853	8458	1167	1027	856		2535	3565	1116	1567	976			Blank corrected based on Raw Data (448-10/482-10 2)	54120		34519	31472	49154	18622	2473	2680		34006
Blank corrected based on Raw Data (448-10/482-10 2)	67800	13416	8105	7475	969	1016	937	10710	11642	9347	876	1066	891	7579	14551	10227	876	1186	892	4635	7311	1261	894	988		4856	8384	1154	1039	846		2523	3515	1140	1636	976			Blank corrected based on Raw Data (448-10/482-10 2)	54240		34431	31223	49065	18528	2509	2676		33745
Blank corrected based on Raw Data (448-10/482-10 2)	67950	13353	8258	7610	961	1031	941	10738	11268	9488	868	1075	896	7628	14607	10170	889	1176	891	4697	7591	1264	894	1040		4840	8482	1157	1067	853		2477	3539	1139	1566	985			Blank corrected based on Raw Data (448-10/482-10 2)	54360		34381	31237	49218	18392	2548	2677		33816
Blank corrected based on Raw Data (448-10/482-10 2)	68100	13367	8074	7571	970	1020	936	10647	11046	9491	858	1044	895	7547	14604	10235	865	1183	897	4700	7449	1271	888	1021		4857	8408	1145	1014	853		2458	3479	1096	1533	981			Blank corrected based on Raw Data (448-10/482-10 2)	54480		34273	31084	49183	18392	2550	2639		33836
Blank corrected based on Raw Data (448-10/482-10 2)	68250	13359	8206	7426	1002	1019	940	10663	11095	9455	880	1044	890	7564	14543	9161	892	1172	885	4601	7448	1252	902	1021		4823	8515	1166	1100	860		2357	3495	1120	1545	984			Blank corrected based on Raw Data (448-10/482-10 2)	54600		34381	30854	49031	18337	2570	2638		33597
Blank corrected based on Raw Data (448-10/482-10 2)	68400	13382	8158	7465	969	1017	934	10619	11277	9506	859	1048	897	7545	14517	9850	898	1144	887	4656	7462	1227	884	979		4804	8373	1159	1110	838		2409	3543	1115	1546	980			Blank corrected based on Raw Data (448-10/482-10 2)	54720		34195	30940	48830	18537	2564	2631		34007
Blank corrected based on Raw Data (448-10/482-10 2)	68550	13322	8319	7562	960	1047	892	10639	11454	9393	836	1037	815	7438	14567	10083	870	1075	870	4708	7588	1257	883	988		4852	8449	1175	1092	816		2601	3601	1136	1605	991			Blank corrected based on Raw Data (448-10/482-10 2)	54840		33870	30782	48864	18562	2561	2716		33723
Blank corrected based on Raw Data (448-10/482-10 2)	68700	13253	8165	7450	924	1041	931	10651	11428	9408	885	1063	824	7545	14555	10095	882	1114	880	4655	7711	1254	895	1018		4763	8427	1173	1033	829		2520	3605	1134	1618	978			Blank corrected based on Raw Data (448-10/482-10 2)	54960		34370	31348	49052	18646	2567	2688		33856
Blank corrected based on Raw Data (448-10/482-10 2)	68850	13234	8244	7364	966	1012	948	10625	11221	9408	865	1040	890	7536	14616	10235	885	1140	891	4634	7334	1221	895	1012		4820	8457	1161	1012	845		2406	3529	1110	1542	978			Blank corrected based on Raw Data (448-10/482-10 2)	55080		34354	31306	49083	18502	2546	2710		33897
Blank corrected based on Raw Data (448-10/482-10 2)	69000	13252	8328	7592	992	1018	938	10713	11265	9437	877	1045	895	7542	14619	10336	894	1142	897	4739	7454	1235	888	1014		4833	8363	1163	1054	840		2456	3492	1111	1508	978			Blank corrected based on Raw Data (448-10/482-10 2)	55200		34363	31213	48865	18314	2476	2700		33911
Blank corrected based on Raw Data (448-10/482-10 2)	69150	13347	8400	7538	970	1044	940	10681	11505	9787	868	1052	895	7567	14608	10369	878	1166	890	4774	7510	1235	882	994		4838	8415	1154	1092	834		2462	3489	1016	1583	987			Blank corrected based on Raw Data (448-10/482-10 2)	55320		34259	30913	48768	18616	2579	2701		33984
Blank corrected based on Raw Data (448-10/482-10 2)	69300	13256	8186	7362	1007	1032	943	10715	11232	9390	869	1050	888	7604	14636	10438	895	1179	882	4726	7316	1221	879	993		4826	8511	1175	1104	851		2493	3469	1027	1580	976			Blank corrected based on Raw Data (448-10/482-10 2)	55440		34106	30779	48698	18740	2572	2722		33730
Blank corrected based on Raw Data (448-10/482-10 2)	69450	13289	8104	7356	984	1029	939	10592	11377	9327	880	1054	887	7538	14499	9808	901	1147	877	4635	7585	1224	891	1015		4806	8447	1162	1104	840		2442	3531	1024	1600	980			Blank corrected based on Raw Data (448-10/482-10 2)	55560		34242	31029	49097	18503	2615	2766		34055
Blank corrected based on Raw Data (448-10/482-10 2)	69600	13262	8263	7406	973	1028	948	10712	11444	9471	873	1050	880	7612	14526	9941	906	1166	883	4702	7547	1205	884	1002		4841	8416	1146	1092	843		2496	3583	1056	1564	984			Blank corrected based on Raw Data (448-10/482-10 2)	55680		34236	31205	48722	18328	2442	2686		33838
Blank corrected based on Raw Data (448-10/482-10 2)	69750	13299	8039	7510	965	1032	946	10639	11321	9732	863	1062	861	7561	14511	10071	889	1179	896	4663	7360	1229	878	1003		4811	8402	1166	1080	844		2459	3576	1078	1597	979			Blank corrected based on Raw Data (448-10/482-10 2)	55800		34082	31229	48684	18384	2431	2661		33646
Blank corrected based on Raw Data (448-10/482-10 2)	69900	13265	8246	7500	941	1013	948	10555	11184	9465	870	1059	872	7497	14512	10041	862	1167	887	4685	7562	1254	891	1028		4835	8433	1156	1058	840		2503	3606	1105	1625	985			Blank corrected based on Raw Data (448-10/482-10 2)	55920		34324	31224	48962	18633	2441	2680		33735
Blank corrected based on Raw Data (448-10/482-10 2)	70050	13190	8032	7456	981	1011	933	10431	11012	9420	861	1022	874	7511	14516	9703	896	1167	879	4661	7839	1242	869	1002		4819	8553	1177	1035	828		2358	3496	1126	1584	976			Blank corrected based on Raw Data (448-10/482-10 2)	56040		34334	31024	48958	18486	2568	2683		33900
Blank corrected based on Raw Data (448-10/482-10 2)	70200	13264	8104	7445	972	1024	941	10543	11382	9327	857	1053	869	7465	14410	9734	889	1166	882	4635	7356	1228	880	997		4839	8531	1156	1098	848		2432	3506	1028	1481	978			Blank corrected based on Raw Data (448-10/482-10 2)	56160		34146	31343	48724	18293	2542	2631		33595
Blank corrected based on Raw Data (448-10/482-10 2)	70350	13275	8108	7585	975	1042	935	10537	11106	9494	877	1047	865	7519	14420	9779	888	1162	893	4673	7617	1197	888	996		4810	8360	1174	1090	845		2475	3495	1030	1640	980			Blank corrected based on Raw Data (448-10/482-10 2)	56280		34246	31184	48772	18598	2447	2667		33669
Blank corrected based on Raw Data (448-10/482-10 2)	70500	13281	8254	7328	974	1047	953	10607	11716	9353	863	1052	874	7501	14446	9802	872	1146	877	4750	7812	1256	887	1009		4819	8448	1164	1069	846		2541	3597	1103	1536	981			Blank corrected based on Raw Data (448-10/482-10 2)	56400		34204	31416	48813	18406	2488	2690		33988
Blank corrected based on Raw Data (448-10/482-10 2)	70650	13162	8213	7290	983	1029	949	10581	11642	9299	866	1034	874	7589	14477	9999	863	1194	877	4580	7525	1248	883	1015		4782	8304	1166	1063	845		2568	3536	1160	1561	979			Blank corrected based on Raw Data (448-10/482-10 2)	56520		34233	30976	48932	18521	2527	2693		33795
Blank corrected based on Raw Data (448-10/482-10 2)	70800	13226	8092	7537	967	1007	938	10576	11297	9403	880	1056	894	7518	14584	9907	880	1184	895	4649	7806	1237	894	1005		4764	8489	1149	1108	852		2526	3553	1139	1635	966			Blank corrected based on Raw Data (448-10/482-10 2)	56640		34181	31120	48796	18635	2527	2612		34045
Blank corrected based on Raw Data (448-10/482-10 2)	70950	13230	8252	7351	987	1005	950	10608	11316	9676	861	1077	879	7576	14520	9771	889	1154	890	4725	7922	1268	884	1020		4782	8534	1179	1035	844		2498	3559	1131	1617	974			Blank corrected based on Raw Data (448-10/482-10 2)	56760		33994	31021	48791	18235	2492	2668		33732
Blank corrected based on Raw Data (448-10/482-10 2)	71100	13193	8141	7586	972	1022	947	10658	11212	9418	870	1056	888	7492	14456	9838	866	1173	890	4750	7702	1252	888	1003		4859	8524	1140	1077	858		2494	3538	1128	1549	974			Blank corrected based on Raw Data (448-10/482-10 2)	56880		34210	31136	48634	18503	2495	2635		33718
Blank corrected based on Raw Data (448-10/482-10 2)	71250	13323	8138	7386	953	1018	927	10546	11105	9376	875	1054	887	7504	14462	9601	874	1178	892	4624	7569	1215	894	1010		4840	8492	1179	1045	854		2377	3528	1103	1524	979			Blank corrected based on Raw Data (448-10/482-10 2)	57000		34547	31611	49547	19057	2537	2705		33449
Blank corrected based on Raw Data (448-10/482-10 2)	71400	13284	8087	7564	972	1023	942	10578	11208	9435	873	1065	888	7483	14475	10042	894	1159	884	4621	7646	1258	894	1030		4833	8388	1185	1102	855		2502	3506	1080	1515	975			Blank corrected based on Raw Data (448-10/482-10 2)	57120		33936	30873	48505	18430	2466	2646		33595
Blank corrected based on Raw Data (448-10/482-10 2)	71550	13147	8025	7448	965	1047	922	10616	11215	9452	882	1053	806	7460	14484	10298	896	1153	891	4664	7326	1225	884	1004		4791	8342	1159	1120	848		2481	3523	1140	1554	977			Blank corrected based on Raw Data (448-10/482-10 2)	57240		34086	30747	48949	18537	2554	2622		33697
Blank corrected based on Raw Data (448-10/482-10 2)	71700	13184	7895	7435	981	1046	958	10711	11055	9725	863	1047	831	7540	14539	10461	902	1163	880	4669	7383	1236	901	1018		4821	8509	1155	1093	835		2618	3609	1110	1632	987			Blank corrected based on Raw Data (448-10/482-10 2)	57360		33883	30867	48588	18750	2574	2733		33599
Blank corrected based on Raw Data (448-10/482-10 2)	71850	13214	8148	7581	966	1032	950	10474	11450	9416	867	1000	801	7511	14498	9994	861	1181	891	4622	7609	1240	880	1027		4788	8494	1140	1084	822		2411	3530	1059	1627	956			Blank corrected based on Raw Data (448-10/482-10 2)	57480		33760	30730	48428	18728	2531	2684		33378
Blank corrected based on Raw Data (448-10/482-10 2)	72000	13122	8108	7435	965	997	943	10502	11271	9562	866	1052	829	7515	14437	9782	882	1160	893	4723	7946	1254	895	1025		4766	8475	1148	1104	837		2447	3526	1077	1561	977			Blank corrected based on Raw Data (448-10/482-10 2)	57600		33882	31194	48669	18325	2530	2705		33389
Blank corrected based on Raw Data (448-10/482-10 2)	72150	13263	8241	7354	959	1025	938	10549	11275	9506	885	1052	853	7508	14467	9657	870	1146	882	4690	7903	1247	885	1021		4870	8416	1141	1050	829		2433	3503	1071	1519	966			Blank corrected based on Raw Data (448-10/482-10 2)	57720		34317	30805	48794	18284	2499	2754		33810
Blank corrected based on Raw Data (448-10/482-10 2)	72300	13208	7738	7410	966	1044	931	10584	11037	9315	857	1042	901	7499	14497	9881	868	1172	883	4765	7899	1220	894	1015		4838	8552	1173	1085	838		2431	3529	1071	1516	973			Blank corrected based on Raw Data (448-10/482-10 2)	57840		33982	31109	48442	18774	2515	2744		33445
Blank corrected based on Raw Data (448-10/482-10 2)	72450	13376	8088	7379	969	1012	945	10654	11335	9312	863	1058	905	7456	14424	10156	887	1161	893	4683	7617	1233	896	1013		4830	8468	1164	1103	842		2462	3484	1068	1604	970			Blank corrected based on Raw Data (448-10/482-10 2)	57960		33829	30661	48287	18596	2497	2716		33613
Blank corrected based on Raw Data (448-10/482-10 2)	72600	13320	8148	7396	972	1041	955	10535	11228	9520	878	1044	912	7456	14485	10098	891	1167	887	4637	7504	1237	888	987		4820	8482	1158	1068	846		2557	3539	1095	1513	973			Blank corrected based on Raw Data (448-10/482-10 2)	58080		34002	31007	48710	18382	2533	2696		33495
Blank corrected based on Raw Data (448-10/482-10 2)	72750	13321	8225	7404	979	1024	946	10523	11218	9527	854	1031	894	7469	14638	10283	883	1157	896	4676	7249	1238	880	1007		4812	8385	1152	1081	836		2544	3580	1106	1555	960			Blank corrected based on Raw Data (448-10/482-10 2)	58200		34174	30901	48886	18322	2482	2703		33622
Blank corrected based on Raw Data (448-10/482-10 2)	72900	13206	8112	7544	968	1026	964	10575	11064	9530	871	1027	903	7450	14529	10121	871	1189	900	4683	7802	1288	871	1025		4789	8492	1173	1050	843		2518	3512	1098	1573	967			Blank corrected based on Raw Data (448-10/482-10 2)	58320		33879	30922	48838	18698	2484	2749		33391
Blank corrected based on Raw Data (448-10/482-10 2)	73050	13109	8040	7504	984	1009	938	10462	11346	9382	853	1050	907	7425	14402	9424	868	1158	893	4685	7869	1230	878	1008		4778	8439	1112	1049	848		2407	3548	1110	1516	979			Blank corrected based on Raw Data (448-10/482-10 2)	58440		33743	30970	48446	18596	2450	2747		33516
Blank corrected based on Raw Data (448-10/482-10 2)	73200	13162	7969	7324	972	1026	938	10515	11455	9507	861	1052	891	7507	14336	9528	875	1146	881	4669	7838	1223	910	993		4837	8444	1145	1065	829		2400	3525	1090	1610	965			Blank corrected based on Raw Data (448-10/482-10 2)	58560		33990	30773	48284	18754	2491	2722		33735
Blank corrected based on Raw Data (448-10/482-10 2)	73350	13148	8150	7350	963	1037	951	10513	11606	9268	866	1062	917	7513	14374	9960	886	1164	884	4688	7456	1229	890	991		4831	8494	1181	1083	835		2443	3517	1081	1549	975			Blank corrected based on Raw Data (448-10/482-10 2)	58680		34121	30996	48844	18723	2580	2686		33655
Blank corrected based on Raw Data (448-10/482-10 2)	73500	13101	7919	7478	959	1021	950	10560	11156	9350	871	1055	908	7460	14341	9674	901	1155	878	4699	7425	1222	895	990		4835	8453	1160	1074	859		2492	3486	1116	1561	970			Blank corrected based on Raw Data (448-10/482-10 2)	58800		34166	30799	48249	18565	2562	2723		33513
Blank corrected based on Raw Data (448-10/482-10 2)	73650	13111	8147	7392	946	1031	938	10472	11392	9493	854	1031	907	7430	14458	9886	881	1153	882	4684	7521	1202	911	987		4789	8353	1170	1116	840		2519	3579	1128	1541	980			Blank corrected based on Raw Data (448-10/482-10 2)	58920		33757	30774	48623	18906	2561	2701		33381
Blank corrected based on Raw Data (448-10/482-10 2)	73800	13059	8004	7470	969	1031	940	10432	10961	9556	837	1026	898	7460	14549	9834	895	1168	885	4632	7326	1219	899	989		4818	8388	1167	1105	841		2442	3512	1119	1557	974			Blank corrected based on Raw Data (448-10/482-10 2)	59040		33817	30942	48099	18634	2603	2676		33550
Blank corrected based on Raw Data (448-10/482-10 2)	73950	13182	8203	7577	990	1036	946	10407	11252	9722	856	1035	896	7447	14434	9509	880	1174	888	4685	7877	1265	909	1022		4793	8557	1158	1055	846		2468	3530	1100	1546	968			Blank corrected based on Raw Data (448-10/482-10 2)	59160		34034	30985	48636	18472	2559	2617		33596
Blank corrected based on Raw Data (448-10/482-10 2)	74100	13201	8168	7491	989	1017	941	10497	11299	9350	861	1048	902	7451	14382	9519	857	1159	886	4704	7955	1225	887	1024		4831	8515	1134	1022	833		2445	3553	1123	1503	977			Blank corrected based on Raw Data (448-10/482-10 2)	59280		33943	30913	48512	18424	2500	2650		33792
Blank corrected based on Raw Data (448-10/482-10 2)	74250	13111	8123	7279	987	1010	937	10500	11199	9305	876	1051	895	7489	14376	9845	857	1149	901	4666	7641	1223	882	1015		4849	8586	1178	1095	847		2445	3508	1072	1527	968			Blank corrected based on Raw Data (448-10/482-10 2)	59400		33827	30981	48531	18787	2480	2672		33575
Blank corrected based on Raw Data (448-10/482-10 2)	74400	13041	8002	7354	973	1051	938	10491	11195	9269	889	1049	904	7403	14349	9821	888	1153	891	4620	7414	1213	877	1004		4890	8461	1172	1102	852		2380	3465	1039	1621	964			Blank corrected based on Raw Data (448-10/482-10 2)	59520		33596	30568	47984	18652	2425	2675		33768
Blank corrected based on Raw Data (448-10/482-10 2)	74550	13180	7911	7361	983	1045	943	10485	11534	9445	878	1056	878	7473	14372	9884	884	1185	880	4718	7716	1231	891	1022		4811	8491	1180	1102	835		2494	3489	1048	1601	961			Blank corrected based on Raw Data (448-10/482-10 2)	59640		33784	30956	48350	18553	2451	2655		33699
Blank corrected based on Raw Data (448-10/482-10 2)	74700	13086	8100	7338	958	1031	948	10505	11229	9632	867	1053	886	7451	14493	10001	890	1169	883	4693	7481	1219	895	992		4773	8345	1167	1106	845		2544	3564	1086	1560	982			Blank corrected based on Raw Data (448-10/482-10 2)	59760		33902	30770	48269	18468	2534	2692		33597
Blank corrected based on Raw Data (448-10/482-10 2)	74850	12994	8166	7409	962	1009	966	10466	11039	9424	863	1059	843	7348	14569	10122	894	1183	894	4698	7301	1203	888	1020		4781	8247	1145	1087	844		2540	3561	1096	1584	980			Blank corrected based on Raw Data (448-10/482-10 2)	59880		33952	30636	48251	18930	2576	2732		33421
Blank corrected based on Raw Data (448-10/482-10 2)	75000	13125	8129	7580	959	1011	958	10529	11056	9638	862	1032	853	7354	14532	10217	851	1176	887	4524	7538	1251	889	1025		4820	8395	1158	1045	856		2476	3500	1093	1508	974			Blank corrected based on Raw Data (448-10/482-10 2)	60000		33651	30704	48305	18695	2450	2688		33689
Blank corrected based on Raw Data (448-10/482-10 2)	75150	13153	8142	7513	937	1019	949	10454	11215	9267	836	1042	836	7425	14359	9947	856	1141	890	4758	7890	1244	893	1022		4798	8461	1158	1017	852		2416	3516	1081	1528	960			Blank corrected based on Raw Data (448-10/482-10 2)	60120		33990	31271	48546	18384	2563	2681		33642
Blank corrected based on Raw Data (448-10/482-10 2)	75300	13093	8120	7425	949	1040	949	10518	11459	9630	874	1047	854	7468	14362	9920	865	1156	892	4693	7769	1219	896	1019		4837	8455	1115	1037	845		2427	3520	1064	1552	960			Blank corrected based on Raw Data (448-10/482-10 2)	60240		33880	30547	48260	18628	2519	2695		33531
Blank corrected based on Raw Data (448-10/482-10 2)	75450	13080	8089	7575	955	1035	961	10545	11199	9269	872	1074	852	7455	14375	9971	875	1163	876	4701	7503	1217	882	1020		4847	8511	1180	1109	860		2412	3486	1065	1595	967			Blank corrected based on Raw Data (448-10/482-10 2)	60360		33814	30618	47980	18638	2536	2736		33492
Blank corrected based on Raw Data (448-10/482-10 2)	75600	13135	8050	7395	956	1025	946	10565	11467	9417	864	1028	860	7483	14414	9883	886	1141	896	4612	7476	1228	889	1004		4803	8287	1172	1096	858		2496	3555	1114	1645	974			Blank corrected based on Raw Data (448-10/482-10 2)	60480		33801	31015	48179	18565	2478	2657		33499
Blank corrected based on Raw Data (448-10/482-10 2)	75750	13023	7884	7358	964	1040	948	10556	11084	9603	855	1035	862	7373	14400	9717	908	1173	894	4531	7358	1247	892	986		4768	8459	1172	1090	845		2483	3578	1123	1563	984			Blank corrected based on Raw Data (448-10/482-10 2)	60600		33993	30800	48439	18645	2522	2662		33625
Blank corrected based on Raw Data (448-10/482-10 2)	75900	13053	8022	7453	972	1041	945	10538	11095	9759	868	1061	852	7436	14592	10258	910	1136	889	4478	7725	1215	886	1018		4851	8459	1175	1071	839		2530	3511	1087	1550	973			Blank corrected based on Raw Data (448-10/482-10 2)	60720		33724	30649	48196	18745	2554	2717		33299
Blank corrected based on Raw Data (448-10/482-10 2)	76050	12980	8096	7298	967	1035	941	10409	11280	9565	860	1030	853	7436	14448	9598	874	1168	892	4638	7673	1241	876	1012		4828	8458	1155	1103	840		2490	3523	1076	1527	979			Blank corrected based on Raw Data (448-10/482-10 2)	60840		33592	30323	48121	18563	2538	2732		33166
Blank corrected based on Raw Data (448-10/482-10 2)	76200	13157	8051	7541	948	1041	949	10501	11214	9350	856	1050	869	7389	14381	9773	875	1156	901	4739	7767	1287	887	1023		4849	8389	1178	1092	848		2415	3517	1096	1566	973			Blank corrected based on Raw Data (448-10/482-10 2)	60960		33633	31002	48508	18548	2507	2697		33748
Blank corrected based on Raw Data (448-10/482-10 2)	76350	12992	7982	7337	969	1058	952	10472	11340	9197	880	1051	883	7428	14257	9944	854	1149	895	4680	7563	1211	868	1024		4822	8522	1147	1060	850		2448	3462	1081	1505	980			Blank corrected based on Raw Data (448-10/482-10 2)	61080		33936	30926	48597	18445	2558	2700		33664
Blank corrected based on Raw Data (448-10/482-10 2)	76500	13083	8079	7423	974	1040	933	10523	11482	9176	878	1044	898	7424	14332	9771	892	1156	888	4693	7502	1218	859	1009		4807	8474	1160	1124	855		2463	3511	1077	1524	962			Blank corrected based on Raw Data (448-10/482-10 2)	61200		33793	30504	48008	18668	2545	2712		33535
Blank corrected based on Raw Data (448-10/482-10 2)	76650	13172	8068	7299	967	1012	958	10565	11530	9270	881	1028	875	7398	14410	9648	874	1153	895	4665	7577	1217	859	1003		4807	8362	1163	1130	844		2518	3488	1086	1605	961			Blank corrected based on Raw Data (448-10/482-10 2)	61320		33623	30359	47938	18535	2520	2746		33352
Blank corrected based on Raw Data (448-10/482-10 2)	76800	13002	8115	7440	977	1037	899	10400	11429	9406	855	1053	882	7258	14394	9836	874	1095	896	4651	7593	1247	852	1020		4775	8377	1189	1103	822		2565	3526	1065	1529	989			Blank corrected based on Raw Data (448-10/482-10 2)	61440		33707	30936	48321	18743	2536	2756		33507
Blank corrected based on Raw Data (448-10/482-10 2)	76950	12912	8106	7288	980	1024	942	10556	11496	9353	868	1039	890	7323	14415	9873	893	1118	900	4667	7266	1215	854	1016		4753	8437	1196	1084	859		2514	3571	1123	1622	989			Blank corrected based on Raw Data (448-10/482-10 2)	61560		33861	30942	48526	18437	2523	2711		33612
Blank corrected based on Raw Data (448-10/482-10 2)	77100	13020	8065	7501	965	1025	945	10562	11114	9496	862	1056	889	7395	14517	10567	877	1125	894	4565	7261	1235	877	1015		4796	8405	1154	1114	851		2473	3534	1086	1548	983			Blank corrected based on Raw Data (448-10/482-10 2)	61680		33832	30740	48157	18537	2517	2765		33684
Blank corrected based on Raw Data (448-10/482-10 2)	77250	13074	8184	7465	971	1031	948	10456	11094	9465	858	1050	890	7336	14413	9683	843	1146	899	4602	8125	1252	870	1025		4813	8551	1185	1107	852		2456	3510	1088	1620	986			Blank corrected based on Raw Data (448-10/482-10 2)	61800		33633	30537	47804	18749	2492	2770		33354
Blank corrected based on Raw Data (448-10/482-10 2)	77400	12968	8156	7398	967	1025	930	10490	11381	9496	865	1034	895	7351	14395	9576	858	1157	892	4763	7809	1246	848	1029		4832	8360	1151	1039	849		2447	3518	1085	1488	986			Blank corrected based on Raw Data (448-10/482-10 2)	61920		33873	31022	48265	18530	2525	2754		33727
Blank corrected based on Raw Data (448-10/482-10 2)	77550	13003	8255	7443	956	1006	960	10489	11493	9378	865	1022	892	7231	14283	9967	860	1133	882	4699	7687	1266	846	1003		4843	8352	1145	1097	841		2465	3500	1092	1487	974			Blank corrected based on Raw Data (448-10/482-10 2)	62040		33986	30770	48398	18609	2561	2714		33666
Blank corrected based on Raw Data (448-10/482-10 2)	77700	13063	8092	7346	968	1049	940	10495	11464	9252	862	1069	901	7369	14279	9903	873	1140	895	4658	7588	1230	851	1016		4838	8528	1177	1096	836		2488	3460	1072	1501	976			Blank corrected based on Raw Data (448-10/482-10 2)	62160		33597	30521	47719	18813	2568	2764		33457
Blank corrected based on Raw Data (448-10/482-10 2)	77850	13078	8057	7463	959	1033	927	10512	11169	9514	875	1047	901	7397	14314	9758	902	1142	893	4702	7393	1203	854	990		4782	8436	1184	1124	844		2510	3494	1078	1540	983			Blank corrected based on Raw Data (448-10/482-10 2)	62280		33506	30412	48228	18477	2531	2737		33273
Blank corrected based on Raw Data (448-10/482-10 2)	78000	12968	8138	7467	964	1036	946	10468	10993	9436	857	1048	897	7362	14391	9834	891	1120	903	4621	7505	1203	839	996		4730	8351	1171	1111	845		2521	3562	1053	1550	982			Blank corrected based on Raw Data (448-10/482-10 2)	62400		33881	30847	48643	18320	2513	2679		33672
Blank corrected based on Raw Data (448-10/482-10 2)	78150	13003	8166	7245	966	1031	949	10417	11504	9571	852	1040	896	7358	14457	9837	887	1124	898	4628	7460	1248	836	1008		4753	8432	1165	1121	843		2509	3556	1105	1582	987			Blank corrected based on Raw Data (448-10/482-10 2)	62520		33918	30588	48341	18388	2528	2689		33691
Blank corrected based on Raw Data (448-10/482-10 2)	78300	13011	8148	7545	968	1000	951	10392	11281	9465	848	1039	893	7378	14491	10342	866	1142	892	4551	7648	1241	863	1009		4801	8456	1174	1073	828		2423	3498	1105	1457	972			Blank corrected based on Raw Data (448-10/482-10 2)	62640		33801	30514	47916	18674	2447	2749		33396
Blank corrected based on Raw Data (448-10/482-10 2)	78450	13012	8065	7477	946	1033	947	10428	11151	9367	855	1039	898	7397	14343	9518	866	1140	893	4665	7959	1237	845	1023		4795	8388	1124	1077	842		2430	3525	1157	1496	965			Blank corrected based on Raw Data (448-10/482-10 2)	62760		33605	30637	48021	18579	2498	2729		33392
Blank corrected based on Raw Data (448-10/482-10 2)	78600	12998	8056	7436	963	1038	945	10417	11220	9597	865	1033	891	7410	14380	10160	874	1142	899	4711	7759	1195	861	999		4824	8319	1162	1089	849		2439	3478	1095	1532	973			Blank corrected based on Raw Data (448-10/482-10 2)	62880		34013	30739	48349	18540	2498	2699		33418
Blank corrected based on Raw Data (448-10/482-10 2)	78750	13004	8037	7388	940	1024	939	10424	11391	9275	867	1041	903	7382	14312	9806	881	1122	898	4672	7575	1206	850	1019		4785	8457	1181	1099	829		2484	3503	1093	1442	971			Blank corrected based on Raw Data (448-10/482-10 2)	63000		33787	30672	48324	18396	2552	2726		33643
Blank corrected based on Raw Data (448-10/482-10 2)	78900	12940	8149	7539	946	1041	959	10526	11252	9241	870	1051	912	7463	14324	10170	879	1147	904	4713	7470	1218	848	1018		4806	8450	1178	1116	855		2486	3500	1084	1572	982			Blank corrected based on Raw Data (448-10/482-10 2)	63120		33798	30533	48001	18283	2584	2770		33323
Blank corrected based on Raw Data (448-10/482-10 2)	79050	12962	7950	7399	973	1042	933	10372	11192	9471	888	1047	891	7340	14349	9906	894	1161	898	4727	7538	1182	830	1010		4772	8336	1183	1121	841		2477	3483	1094	1574	976			Blank corrected based on Raw Data (448-10/482-10 2)	63240		33553	30461	48275	18313	2550	2792		33240
Blank corrected based on Raw Data (448-10/482-10 2)	79200	12933	8230	7367	974	1040	959	10473	11266	9712	869	1057	898	7422	14454	9831	877	1140	891	4605	7441	1209	865	1013		4772	8417	1169	1094	837		2543	3547	1166	1587	977			Blank corrected based on Raw Data (448-10/482-10 2)	63360		33448	30449	48093	18489	2508	2793		33159
Blank corrected based on Raw Data (448-10/482-10 2)	79350	12848	8295	7360	954	1026	952	10255	11457	9404	844	1034	833	7320	14514	10375	892	1136	900	4566	7339	1205	831	1007		4815	8399	1141	1045	834		2461	3499	1105	1584	955			Blank corrected based on Raw Data (448-10/482-10 2)	63480		33790	30747	48200	18510	2523	2773		33594
Blank corrected based on Raw Data (448-10/482-10 2)	79500	13011	8289	7282	982	1026	967	10474	11364	9369	864	1026	891	7377	14391	9851	842	1098	898	4689	7523	1250	859	1018		4793	8445	1135	1051	849		2448	3539	1128	1563	986			Blank corrected based on Raw Data (448-10/482-10 2)	63600		33664	30660	48157	18170	2523	2779		33311
Blank corrected based on Raw Data (448-10/482-10 2)	79650	12960	8269	7396	974	1041	965	10495	11310	9279	859	1046	894	7367	14370	9411	845	1118	904	4731	7789	1262	832	1018		4796	8384	1183	1075	836		2525	3605	1141	1466	982			Blank corrected based on Raw Data (448-10/482-10 2)	63720		33698	30627	48225	18243	2515	2775		33401
Blank corrected based on Raw Data (448-10/482-10 2)	79800	12960	8384	7412	971	1034	957	10455	11354	9319	872	1043	907	7381	14271	9610	865	1144	899	4734	7542	1268	871	1029		4783	8452	1125	1025	836		2519	3546	1140	1599	986			Blank corrected based on Raw Data (448-10/482-10 2)	63840		33822	30546	48154	18184	2530	2732		33462
Blank corrected based on Raw Data (448-10/482-10 2)	79950	12920	8357	7476	971	1039	961	10427	11099	9316	884	1054	901	7383	14274	9820	881	1130	892	4646	7301	1189	828	1024		4800	8487	1160	1118	853		2417	3486	1124	1541	980			Blank corrected based on Raw Data (448-10/482-10 2)	63960		33672	30286	48104	18221	2549	2763		33080
Blank corrected based on Raw Data (448-10/482-10 2)	80100	12835	8108	7386	934	1050	943	10393	11302	8956	842	1036	808	7199	14365	10141	864	1103	884	4674	7740	1211	848	1001		4771	8394	1158	1095	813		2518	3505	1079	1551	945			Blank corrected based on Raw Data (448-10/482-10 2)	64080		33351	30129	47831	18531	2485	2725		33200
Blank corrected based on Raw Data (448-10/482-10 2)	80250	12889	8122	7432	948	1032	964	10514	11013	9152	873	1041	813	7206	14484	10050	882	1089	900	4697	7116	1257	871	1004		4755	8503	1186	1098	854		2519	3545	1059	1630	952			Blank corrected based on Raw Data (448-10/482-10 2)	64200		33597	30083	47845	18457	2568	2758		33189
Blank corrected based on Raw Data (448-10/482-10 2)	80400	12919	8172	7459	953	1029	960	10424	11107	9098	869	1031	819	7295	14490	9962	896	1153	895	4575	7152	1227	863	1014		4805	8486	1145	1121	843		2373	3502	1015	1605	977			Blank corrected based on Raw Data (448-10/482-10 2)	64320		33540	30603	48233	18324	2496	2702		33429
Blank corrected based on Raw Data (448-10/482-10 2)	80550	12858	8118	7491	967	1043	963	10434	11520	9044	867	1042	830	7300	14384	9481	848	1117	887	4678	7866	1224	851	1017		4763	8395	1157	1074	855		2457	3528	1013	1515	980			Blank corrected based on Raw Data (448-10/482-10 2)	64440		33593	30642	47994	18303	2555	2700		33188
Blank corrected based on Raw Data (448-10/482-10 2)	80700	12893	8173	7514	954	1022	967	10385	11111	9403	866	1013	781	7277	14425	9633	837	1091	901	4672	7785	1241	842	992		4774	8523	1124	1032	865		2511	3550	1088	1518	990			Blank corrected based on Raw Data (448-10/482-10 2)	64560		33698	30371	47975	18137	2518	2736		33281
Blank corrected based on Raw Data (448-10/482-10 2)	80850	12926	8080	7552	977	1053	951	10400	11139	9143	858	1045	839	7335	14375	9803	870	1149	887	4720	7463	1235	849	1010		4811	8497	1157	1064	856		2409	3530	1082	1528	979			Blank corrected based on Raw Data (448-10/482-10 2)	64680		33362	30419	47464	18281	2559	2736		33051
Blank corrected based on Raw Data (448-10/482-10 2)	81000	12946	8152	7284	964	1038	936	10563	11294	9144	868	1044	862	7352	14289	9871	875	1157	894	4703	7532	1242	839	1012		4823	8430	1144	1069	848		2475	3490	1029	1577	988			Blank corrected based on Raw Data (448-10/482-10 2)	64800		33548	30162	48007	18484	2552	2757		33363
Blank corrected based on Raw Data (448-10/482-10 2)	81150	12982	7882	7274	976	1025	941	10470	11168	9283	880	1031	868	7326	14273	9776	885	1136	882	4712	7769	1208	837	996		4781	8365	1177	1098	844		2475	3476	1008	1571	980			Blank corrected based on Raw Data (448-10/482-10 2)	64920		33840	30539	48546	18388	2562	2753		33282
Blank corrected based on Raw Data (448-10/482-10 2)	81300	12949	8301	7572	973	1028	939	10461	11456	9324	868	1049	902	7388	14416	9743	837	1153	891	4681	7565	1252	848	1022		4780	8422	1174	1076	848		2464	3505	999	1559	977			Blank corrected based on Raw Data (448-10/482-10 2)	65040		33483	30520	47814	18209	2538	2771		33414
Blank corrected based on Raw Data (448-10/482-10 2)	81450	12900	8102	7568	941	1048	948	10495	11239	9434	881	1047	904	7333	14296	9943	889	1125	907	4612	7581	1199	847	1005		4815	8385	1180	1063	857		2532	3480	1057	1511	989			Blank corrected based on Raw Data (448-10/482-10 2)	65160		33687	30350	47754	18287	2428	2727		33044
Blank corrected based on Raw Data (448-10/482-10 2)	81600	12882	8294	7604	1001	1015	962	10437	11373	9379	876	1011	901	7280	14326	9695	851	1143	880	4693	7583	1237	857	1021		4805	8416	1182	1122	845		2475	3468	1116	1550	912			Blank corrected based on Raw Data (448-10/482-10 2)	65280		33695	30212	47857	18405	2449	2752		32958
Blank corrected based on Raw Data (448-10/482-10 2)	81750	12894	7924	7418	967	1041	937	10471	11290	9107	860	1063	860	7311	14248	9872	864	1107	873	4662	7515	1248	861	1002		4782	8472	1131	1058	852		2479	3480	1127	1525	978			Blank corrected based on Raw Data (448-10/482-10 2)	65400		33722	30310	47856	18304	2459	2804		33138
Blank corrected based on Raw Data (448-10/482-10 2)	81900	12907	7908	7298	957	1035	940	10410	11104	9115	860	1053	861	7298	14276	9804	871	1123	903	4684	7729	1229	835	1002		4745	8449	1196	1095	846		2464	3495	1075	1551	980			Blank corrected based on Raw Data (448-10/482-10 2)	65520		33441	30504	47968	18195	2522	2790		33411
Blank corrected based on Raw Data (448-10/482-10 2)	82050	12892	8013	7420	954	1042	947	10490	11336	9374	862	1041	879	7400	14308	9740	882	1135	886	4681	7570	1212	843	1026		4768	8504	1180	1119	837		2370	3498	1079	1508	983			Blank corrected based on Raw Data (448-10/482-10 2)	65640		33367	30371	47680	18416	2517	2782		32942
Blank corrected based on Raw Data (448-10/482-10 2)	82200	12858	7983	7538	947	1032	954	10507	11335	9483	862	1044	890	7356	14347	9343	889	1133	898	4667	7644	1216	843	1016		4778	8436	1094	1101	854		2422	3478	1056	1483	981			Blank corrected based on Raw Data (448-10/482-10 2)	65760		33636	30225	47985	18160	2503	2738		32991
Blank corrected based on Raw Data (448-10/482-10 2)	82350	12876	7912	7368	951	1021	949	10456	11417	9472	864	1054	899	7289	14294	9794	881	1152	891	4581	7211	1221	864	1011		4780	8285	1170	1093	843		2428	3483	1108	1579	985			Blank corrected based on Raw Data (448-10/482-10 2)	65880		33598	30214	48083	18173	2539	2716		33074
Blank corrected based on Raw Data (448-10/482-10 2)	82500	12931	8274	7504	971	1026	957	10470	11345	9090	854	1034	915	7324	14341	9948	868	1151	890	4692	7661	1223	850	1010		4771	8463	1165	1046	828		2512	3475	1095	1506	971			Blank corrected based on Raw Data (448-10/482-10 2)	66000		33679	30386	48160	18436	2588	2716		33235
Blank corrected based on Raw Data (448-10/482-10 2)	82650	12852	7838	7339	944	1031	946	10454	11148	9521	846	1036	894	7359	14405	9725	895	1145	905	4711	7569	1199	853	1025		4775	8438	1164	1067	840		2493	3549	1102	1517	956			Blank corrected based on Raw Data (448-10/482-10 2)	66120		33744	30404	47981	18393	2539	2751		33184
Blank corrected based on Raw Data (448-10/482-10 2)	82800	12897	8108	7330	965	1044	952	10352	11279	9610	869	1030	893	7286	14403	9528	873	1171	891	4680	7715	1247	862	1002		4797	8526	1158	1061	851		2483	3497	1083	1467	975			Blank corrected based on Raw Data (448-10/482-10 2)	66240		33624	30208	47851	18336	2485	2715		33025
Blank corrected based on Raw Data (448-10/482-10 2)	82950	12936	8086	7400	956	1009	957	10359	11211	9422	858	1037	893	7303	14386	9765	860	1103	903	4657	7617	1194	847	1008		4761	8479	1168	1057	833		2522	3499	1089	1487	964			Blank corrected based on Raw Data (448-10/482-10 2)	66360		33992	30870	48344	18938	2552	2724		33062
Blank corrected based on Raw Data (448-10/482-10 2)	83100	12851	8113	7499	940	1006	953	10388	11116	9414	869	1060	899	7320	14264	9649	872	1163	893	4782	7456	1231	858	996		4726	8244	1178	1072	842		2533	3518	1008	1450	974			Blank corrected based on Raw Data (448-10/482-10 2)	66480		33297	29948	47503	18470	2497	2722		33226
Blank corrected based on Raw Data (448-10/482-10 2)	83250	12876	8073	7338	971	1013	958	10464	11107	9362	870	1053	896	7290	14290	9725	870	1119	890	4716	7555	1168	862	1009		4768	8269	1164	1111	827		2491	3495	1114	1542	979			Blank corrected based on Raw Data (448-10/482-10 2)	66600		33462	30217	48062	18147	2532	2774		33221
Blank corrected based on Raw Data (448-10/482-10 2)	83400	12827	8193	7331	974	1037	947	10467	11362	9490	842	1053	885	7261	14457	9751	902	1160	893	4644	7382	1178	864	1001		4717	8291	1150	1142	846		2503	3489	1061	1489	983			Blank corrected based on Raw Data (448-10/482-10 2)	66720		33439	30422	47657	18536	2636	2808		32986
Blank corrected based on Raw Data (448-10/482-10 2)	83550	12805	8167	7410	974	1048	940	10375	11243	9450	852	1035	899	7325	14386	9570	868	1148	890	4624	7741	1231	863	1017		4800	8484	1152	1103	845		2530	3514	1092	1374	967			Blank corrected based on Raw Data (448-10/482-10 2)	66840		33278	30245	47508	18403	2531	2757		32875
Blank corrected based on Raw Data (448-10/482-10 2)	83700	12859	8155	7377	977	1032	948	10348	11481	9394	851	1019	904	7291	14379	9634	867	1133	885	4668	7578	1240	854	1021		4798	8422	1156	1088	846		2497	3525	1097	1507	969			Blank corrected based on Raw Data (448-10/482-10 2)	66960		33554	30480	47915	18420	2563	2765		33167
Blank corrected based on Raw Data (448-10/482-10 2)	83850	12822	8080	7384	959	1040	939	10409	11166	9327	863	1045	892	7353	14252	9525	864	1148	893	4655	7346	1192	831	1009		4792	8418	1212	1118	839		2479	3484	1117	1423	974			Blank corrected based on Raw Data (448-10/482-10 2)	67080		33435	30327	47519	18221	2563	2732		33059
Blank corrected based on Raw Data (448-10/482-10 2)	84000	12786	8095	7411	980	1027	953	10404	11458	9500	857	1032	892	7317	14445	9723	898	1147	897	4610	7256	1234	860	1018		4773	8361	1179	1120	842		2385	3502	1055	1516	974			Blank corrected based on Raw Data (448-10/482-10 2)	67200		33249	30369	47664	18379	2547	2817		32992
Blank corrected based on Raw Data (448-10/482-10 2)	84150	12821	8159	7500	967	1049	955	10465	11411	9209	869	1021	901	7325	14270	9698	860	1143	917	4661	7678	1215	866	997		4741	8330	1169	1104	837		2506	3531	1102	1524	962			Blank corrected based on Raw Data (448-10/482-10 2)	67320		33037	29896	47339	18526	2529	2789		32927
Blank corrected based on Raw Data (448-10/482-10 2)	84300	12903	8247	7370	974	1016	944	10365	11158	9311	868	1036	904	7352	14317	9637	880	1163	896	4611	7507	1265	849	1011		4730	8358	1169	1093	841		2416	3557	1105	1558	979			Blank corrected based on Raw Data (448-10/482-10 2)	67440		33515	30379	47832	18248	2494	2745		32808
Blank corrected based on Raw Data (448-10/482-10 2)	84450	12826	8196	7295	978	1040	956	10349	11081	9334	867	1032	896	7274	14272	9659	886	1134	884	4700	7362	1193	847	1019		4735	8278	1168	1136	846		2569	3515	1094	1538	974			Blank corrected based on Raw Data (448-10/482-10 2)	67560		33634	30268	47811	18184	2513	2728		33033
Blank corrected based on Raw Data (448-10/482-10 2)	84600	12808	8188	7438	952	1035	940	10294	10976	9307	866	1027	895	7357	14295	9959	865	1140	883	4733	7491	1211	844	1022		4721	8210	1143	1094	845		2507	3479	1069	1585	969			Blank corrected based on Raw Data (448-10/482-10 2)	67680		33285	30109	47593	18632	2568	2809		32849
Blank corrected based on Raw Data (448-10/482-10 2)	84750	12813	8093	7471	969	1041	954	10480	11386	9555	867	1018	883	7284	14343	9732	872	1154	891	4712	7200	1201	873	1023		4742	8359	1130	1059	840		2380	3511	1093	1526	968			Blank corrected based on Raw Data (448-10/482-10 2)	67800		33068	30243	47573	18411	2515	2832		32888
Blank corrected based on Raw Data (448-10/482-10 2)	84900	12817	8040	7421	963	1026	939	10356	11222	9555	874	1020	895	7358	14397	9583	868	1151	890	4714	7352	1206	864	1008		4740	8313	1144	1123	842		2479	3529	1071	1501	971			Blank corrected based on Raw Data (448-10/482-10 2)	67920		33189	30317	47585	18708	2499	2769		33052
Blank corrected based on Raw Data (448-10/482-10 2)	85050	12771	8156	7571	944	1028	939	10247	11407	9378	869	1014	902	7277	14389	9688	878	1135	888	4760	7622	1206	861	1026		4766	8410	1140	1040	850		2340	3514	1098	1478	982			Blank corrected based on Raw Data (448-10/482-10 2)	68040		33405	30396	47956	18398	2523	2743		32834
Blank corrected based on Raw Data (448-10/482-10 2)	85200	12807	8276	7439	954	1030	945	10316	11090	9518	867	1031	889	7334	14431	10067	875	1154	895	4632	7519	1215	856	1014		4785	8429	1131	1076	838		2461	3516	1133	1513	976			Blank corrected based on Raw Data (448-10/482-10 2)	68160		33287	30209	47538	18371	2559	2808		32953
Blank corrected based on Raw Data (448-10/482-10 2)	85350	12813	8079	7465	962	1038	942	10333	11168	9331	868	1022	904	7326	14297	10171	888	1144	892	4613	7450	1180	874	1010		4731	8332	1160	1092	843		2431	3497	1118	1509	980			Blank corrected based on Raw Data (448-10/482-10 2)	68280		33231	30242	47549	18530	2525	2790		32854
Blank corrected based on Raw Data (448-10/482-10 2)	85500	12821	8125	7260	968	1034	959	10329	10997	9296	873	1054	895	7298	14309	10075	869	1137	893	4650	7421	1207	853	1017		4775	8472	1192	1054	841		2480	3500	1082	1438	972			Blank corrected based on Raw Data (448-10/482-10 2)	68400		33083	30090	47591	18501	2517	2791		33146
Blank corrected based on Raw Data (448-10/482-10 2)	85650	12801	8107	7257	945	1003	943	10373	11177	9466	870	1023	899	7227	14402	9756	872	1152	890	4646	7381	1218	857	1017		4704	8258	1155	1050	844		2447	3479	1074	1404	977			Blank corrected based on Raw Data (448-10/482-10 2)	68520		33415	30238	47748	18263	2535	2785		33177
Blank corrected based on Raw Data (448-10/482-10 2)	85800	12812	8160	7415	956	1028	961	10350	11294	9312	872	999	890	7269	14311	9716	876	1147	889	4728	7423	1232	845	1020		4767	8471	1180	1083	844		2492	3485	1062	1538	974			Blank corrected based on Raw Data (448-10/482-10 2)	68640		33378	30216	47394	18446	2553	2792		33258
Blank corrected based on Raw Data (448-10/482-10 2)	85950	12827	8231	7417	935	1028	942	10438	10901	9482	874	1064	905	7272	14385	9757	879	1165	900	4694	7462	1218	866	1014		4733	8308	1180	1099	852		2474	3500	1040	1490	983			Blank corrected based on Raw Data (448-10/482-10 2)	68760		33226	30199	47694	18722	2556	2799		33162
Blank corrected based on Raw Data (448-10/482-10 2)	86100	12857	8063	7303	945	1054	952	10352	10912	9325	848	1020	886	7369	14358	10120	842	1128	899	4651	7151	1208	855	1007		4759	8412	1150	1045	846		2452	3515	1122	1481	966			Blank corrected based on Raw Data (448-10/482-10 2)	68880		33008	29843	47268	18570	2472	2758		33159
Blank corrected based on Raw Data (448-10/482-10 2)	86250	12859	8214	7447	976	1029	943	10289	11340	9344	860	1036	887	7262	14375	10125	902	1131	896	4637	7440	1220	861	989		4746	8446	1201	1088	856		2507	3522	1154	1565	965			Blank corrected based on Raw Data (448-10/482-10 2)	69000		33407	30485	47552	18467	2472	2690		33231
Blank corrected based on Raw Data (448-10/482-10 2)	86400	12807	8274	7483	947	1015	965	10189	11520	9341	845	1020	877	7284	14322	9946	879	1162	900	4545	7554	1208	880	1021		4726	8421	1168	1056	854		2511	3519	1109	1525	992			Blank corrected based on Raw Data (448-10/482-10 2)	69120		33342	30235	47139	18339	2534	2726		33251
Blank corrected based on Raw Data (448-10/482-10 2)	86550	12895	8303	7409	963	1020	950	10430	11383	9203	847	995	897	7271	14339	10129	865	1143	885	4639	7214	1221	858	1004		4734	8377	1116	1116	854		2514	3556	1110	1402	984			Blank corrected based on Raw Data (448-10/482-10 2)	69240		33191	30268	47340	18574	2528	2780		32996
Blank corrected based on Raw Data (448-10/482-10 2)	86700	12806	8254	7301	972	1030	939	10295	11270	9346	870	1025	891	7347	14581	10261	883	1166	905	4568	7244	1181	839	986		4754	8294	1180	1083	850		2493	3484	1099	1547	977			Blank corrected based on Raw Data (448-10/482-10 2)	69360		33030	30162	47585	18573	2530	2763		33199
Blank corrected based on Raw Data (448-10/482-10 2)	86850	12743	8161	7536	965	1015	949	10310	11090	9362	863	1036	879	7341	14363	9845	874	1141	891	4566	7528	1190	862	1019		4773	8442	1133	1119	849		2449	3487	1104	1540	970			Blank corrected based on Raw Data (448-10/482-10 2)	69480		33333	30511	47934	18387	2530	2763		33173
Blank corrected based on Raw Data (448-10/482-10 2)	87000	12803	8224	7463	972	1021	955	10344	11251	9213	848	1023	897	7262	14391	10114	867	1159	870	4618	7455	1202	865	1009		4730	8417	1131	1108	853		2461	3486	1112	1536	966			Blank corrected based on Raw Data (448-10/482-10 2)	69600		33470	30191	47577	18276	2530	2757		33135
Blank corrected based on Raw Data (448-10/482-10 2)	87150	12722	8068	7330	970	1034	941	10316	11467	9510	858	1040	883	7351	14465	10274	877	1171	887	4607	7365	1192	838	1020		4754	8466	1142	1097	847		2523	3485	1089	1516	974			Blank corrected based on Raw Data (448-10/482-10 2)	69720		33136	30001	47356	18654	2531	2751		32885
Blank corrected based on Raw Data (448-10/482-10 2)	87300	12758	8204	7353	943	1021	950	10330	11226	9572	864	1043	889	7244	14373	9784	848	1134	890	4640	7258	1205	854	1025		4722	8424	1162	1042	865		2321	3493	1104	1395	968			Blank corrected based on Raw Data (448-10/482-10 2)	69840		33243	30291	47710	18482	2488	2749		33159
Blank corrected based on Raw Data (448-10/482-10 2)	87450	12836	8188	7433	968	1021	959	10312	11602	9208	864	1034	897	7250	14246	9864	854	1157	899	4605	7489	1213	841	1017		4723	8275	1189	1058	849		2432	3507	1125	1536	950			Blank corrected based on Raw Data (448-10/482-10 2)	69960		33200	30062	47657	18372	2512	2755		32888
Blank corrected based on Raw Data (448-10/482-10 2)	87600	12713	8207	7380	959	1020	951	10432	11299	9674	858	1040	887	7269	14197	9897	876	1171	890	4653	7602	1195	849	994		4684	8278	1140	1112	844		2406	3510	1099	1518	961			Blank corrected based on Raw Data (448-10/482-10 2)	70080		33368	30252	47505	18500	2553	2881		32804
Blank corrected based on Raw Data (448-10/482-10 2)	87750	12808	8185	7415	953	1035	942	10459	11214	9356	860	1030	893	7297	14320	9865	871	1142	900	4572	7428	1233	848	999		4708	8327	1141	1097	855		2427	3491	1075	1473	956			Blank corrected based on Raw Data (448-10/482-10 2)	70200		33083	29832	47111	18338	2515	2846		32981
Blank corrected based on Raw Data (448-10/482-10 2)	87900	12723	8094	7354	946	1026	959	10384	11487	9279	883	1046	912	7328	14269	9820	886	1171	895	4681	7490	1218	845	1015		4762	8516	1154	1054	858		2513	3497	1113	1591	951			Blank corrected based on Raw Data (448-10/482-10 2)	70320		33084	30197	47469	18631	2474	2839		32965
Blank corrected based on Raw Data (448-10/482-10 2)	88050	12725	7761	7422	934	1044	942	10364	11196	9372	861	1040	897	7278	14277	10223	867	1150	888	4601	7279	1197	871	996		4789	8456	1144	1037	854		2496	3460	1121	1669	946			Blank corrected based on Raw Data (448-10/482-10 2)	70440		33345	30211	47458	18255	2528	2817		33001
Blank corrected based on Raw Data (448-10/482-10 2)	88200	12660	8052	7396	969	1043	949	10334	11001	9342	863	1024	893	7304	14239	10207	870	1129	902	4648	7034	1166	841	1006		4747	8485	1130	1085	847		2455	3486	1085	1535	961			Blank corrected based on Raw Data (448-10/482-10 2)	70560		33253	30098	47175	18371	2576	2792		32914
Blank corrected based on Raw Data (448-10/482-10 2)	88350	12522	8103	7550	886	964	838	10230	11058	9256	804	947	750	7000	14327	9801	773	1071	777	4605	7471	1234	843	890		4715	8369	1149	1077	789		2443	3455	1057	1422	909			Blank corrected based on Raw Data (448-10/482-10 2)	70680		32990	29929	47247	18432	2501	2829		32740
Blank corrected based on Raw Data (448-10/482-10 2)	88500	12478	8123	7383	947	996	909	10337	10927	9181	839	997	770	7123	14425	10282	825	1067	793	4650	7241	1232	868	895		4728	8199	1141	1098	835		2431	3432	1063	1468	944			Blank corrected based on Raw Data (448-10/482-10 2)	70800		32996	30214	47695	18456	2497	2725		33185
Blank corrected based on Raw Data (448-10/482-10 2)	88650	12487	7983	7082	934	997	947	10381	10863	9178	852	1019	764	7070	14287	9981	844	1108	782	4566	7391	1209	854	890		4727	8336	1131	1131	837		2457	3400	1080	1447	970			Blank corrected based on Raw Data (448-10/482-10 2)	70920		33307	30340	48039	18218	2539	2794		33161
Blank corrected based on Raw Data (448-10/482-10 2)	88800	12490	8009	7308	964	1032	951	10438	11343	9146	853	1043	764	7080	14250	9718	883	1137	826	4610	7093	1219	868	908		4731	8279	1166	1129	849		2443	3507	1054	1525	967			Blank corrected based on Raw Data (448-10/482-10 2)	71040		33304	30022	47630	18302	2551	2845		33132
Blank corrected based on Raw Data (448-10/482-10 2)	88950	12565	8115	7383	932	1008	910	10319	11145	9106	839	1001	767	7024	14304	9932	842	1045	831	4648	7281	1196	875	922		4711	8393	1172	1101	854		2592	3532	1114	1479	974			Blank corrected based on Raw Data (448-10/482-10 2)	71160		33169	29910	47163	18651	2504	2787		32977
Blank corrected based on Raw Data (448-10/482-10 2)	89100	12476	8242	7330	946	1015	956	10351	11177	9177	839	1012	764	7126	14385	10153	868	1122	876	4583	7494	1220	852	940		4736	8386	1152	1105	850		2423	3493	1074	1393	993			Blank corrected based on Raw Data (448-10/482-10 2)	71280		33010	30204	47651	18421	2601	2738		33134
Blank corrected based on Raw Data (448-10/482-10 2)	89250	12412	8158	7516	896	1028	910	10278	11086	9219	827	985	768	7021	14339	10092	835	1051	849	4636	7226	1239	872	908		4703	8385	1136	1051	834		2498	3486	1070	1491	948			Blank corrected based on Raw Data (448-10/482-10 2)	71400		33188	30335	47737	18395	2594	2764		33203
Blank corrected based on Raw Data (448-10/482-10 2)	89400	12425	8206	7440	924	963	893	10255	11005	9169	843	981	766	7104	14430	10091	846	1015	830	4688	7080	1194	858	910		4681	8053	1115	1017	841		2435	3428	1051	1454	877			Blank corrected based on Raw Data (448-10/482-10 2)	71520		33283	30203	47121	18269	2577	2820		33139
Blank corrected based on Raw Data (448-10/482-10 2)	89550	12490	8079	7449	954	1022	935	10229	11287	9071	851	1018	770	7183	14461	10448	861	1061	887	4524	7495	1200	843	931		4722	8312	1150	1120	847		2428	3417	1061	1440	876			Blank corrected based on Raw Data (448-10/482-10 2)	71640		33070	29908	47075	18535	2540	2799		32861
Blank corrected based on Raw Data (448-10/482-10 2)	89700	12464	8017	7358	952	1009	959	10313	11135	9194	854	1028	764	7110	14242	9858	885	1151	896	4663	7318	1209	860	964		4732	8225	1157	1134	843		2461	3435	1032	1414	888			Blank corrected based on Raw Data (448-10/482-10 2)	71760		33045	30207	47171	18422	2555	2771		32918
Blank corrected based on Raw Data (448-10/482-10 2)	89850	12487	8019	7336	983	1043	956	10371	11453	9196	872	1029	774	7059	14244	9676	864	1125	888	4606	7439	1242	866	990		4705	8223	1155	1089	842		2430	3464	1038	1444	925			Blank corrected based on Raw Data (448-10/482-10 2)	71880		33339	30093	47639	18267	2537	2798		33047
Blank corrected based on Raw Data (448-10/482-10 2)	90000	12411	8113	7255	967	1015	949	10380	11183	9269	851	1022	772	7088	14378	9747	870	1121	885	4604	7478	1161	848	1013		4732	8425	1164	1120	826		2510	3498	1075	1482	971			Blank corrected based on Raw Data (448-10/482-10 2)	72000		33197	30126	47361	18222	2568	2790		32946
Blank corrected based on Raw Data (448-10/482-10 2)	90150	12423	8173	7397	944	1037	963	10337	11228	9182	856	1012	801	7105	14459	10483	842	1163	913	4624	7452	1166	846	1014		4748	8344	1162	1105	840		2543	3477	1070	1554	980			Blank corrected based on Raw Data (448-10/482-10 2)	72120		33019	30023	47097	18494	2547	2864		32710
Blank corrected based on Raw Data (448-10/482-10 2)	90300	12373	7991	7140	968	1016	950	10294	11014	9335	847	1034	826	7138	14355	9743	875	1143	904	4613	7271	1187	858	1018		4777	8409	1134	1020	827		2526	3499	1038	1420	967			Blank corrected based on Raw Data (448-10/482-10 2)	72240		33173	29993	47533	18516	2534	2834		32997
[truncated: 397 more rows]
[truncated: 71 more columns]

## Sheet: Fig. 1a, S1a - Sample IDs
For all the kinetics, samples numbered in the same fashion:
Sample number	molar ratio [PFD]:[IAPP]
1	0
2	0.0002
3	0.00051526
[truncated: 8 more rows]

## Sheet: Fig. 1c - MTT
DATA
[truncated: 79 more rows]

## Sheet: Fig. 3f - BLI
DATA							FIT
[truncated: 32 more rows]

[truncated: 3 more sheets: Fig. 3b,c,d - IAPP titration, Fig. S4a,b,c - IAPP HPLC, Fig. S5 - PRE]
